# Supplementary material for: 3-(2-Formyl­phen­oxy)propanoic acid
Source: Acta Crystallogr Sect E Struct Rep Online. 2010 Sep 30;66(Pt 10):o2662. doi: 10.1107/S1600536810038079 (PMC2983121; doi:10.1107/S1600536810038079)
Supplement: Supplementary file 1 [file e-66-o2662-sup1.cif]

##############################################################################
###                                                                        ###
###        Electronic paper (Acta Crystallographica Section E)             ###
###                                                                        ###
##############################################################################
#                                                                            #
# This CIF contains the data in a paper accepted for publication in Acta     #
# Crystallographica Section E. It conforms to the requirements of Notes      #
# for Authors for Section E, and has been peer reviewed under the auspices   #
# of the IUCr Commission on Journals.                                        #
#                                                                            #
# Full details of the Crystallographic Information File format               #
# are given in the paper "The Crystallographic Information File (CIF):       #
# a New Standard Archive File for Crystallography" by S. R. Hall, F. H.      #
# Allen and I. D. Brown [Acta Cryst. (1991), A47, 655-685].                  #
#                                                                            #
# The current version of the core CIF dictionary is obtainable from          #
# ftp://ftp.iucr.org/pub/cif_core.dic. The current version number is 2.4.    #
#                                                                            #
# Software is freely available for graphical display of the structure(s) in  #
# this CIF.  For information consult the CIF home page http://www.iucr.org/  #
# cif/home.html                                                              #
#                                                                            #
# This file may be used for bona fide research purposes within the           #
# scientific community so long as proper attribution is given to the journal # 
# article from which it was obtained.                                        #
#                                                                            #
##############################################################################
                                             
data_I
_audit_creation_method     SHELXL-97
_chemical_name_systematic
;
3-(2-formylphenoxy)propanoic acid
;
_chemical_name_common     '3-(o-formylphenoxy) propanoic acid'
_chemical_formula_moiety     'C10 H10 O4'
_chemical_formula_sum     'C10 H10 O4'
_chemical_formula_iupac     'C10 H10 O4'
_chemical_formula_weight     194.18
_chemical_melting_point     381
_symmetry_cell_setting     orthorhombic
_symmetry_space_group_name_H-M     'P b c a'
_symmetry_space_group_name_Hall     '-P 2ac 2ab'
loop_
    _symmetry_equiv_pos_as_xyz
    'x, y, z'
    '-x+1/2, -y, z+1/2'
    'x+1/2, -y+1/2, -z'
    '-x, y+1/2, -z+1/2'
    '-x, -y, -z'
    'x-1/2, y, -z-1/2'
    '-x-1/2, y-1/2, z'
    'x, -y-1/2, z-1/2'
_cell_length_a     15.269(4)
_cell_length_b     7.167(2)
_cell_length_c     17.136(5)
_cell_angle_alpha     90.00
_cell_angle_beta     90.00
_cell_angle_gamma     90.00
_cell_volume     1875.2(9)
_cell_formula_units_Z     8
_cell_measurement_reflns_used     25
_cell_measurement_theta_min     6.16
_cell_measurement_theta_max     18.98
_cell_measurement_temperature     293(2)
_exptl_crystal_description     ' Block'
_exptl_crystal_colour     'Colourless'
_exptl_crystal_size_max     0.42
_exptl_crystal_size_mid     0.21
_exptl_crystal_size_min     0.15
_exptl_crystal_density_diffrn     1.376
_exptl_crystal_density_meas     ?
_exptl_crystal_density_method     'not measured'
_exptl_crystal_F_000     816
_exptl_absorpt_coefficient_mu     0.107
_exptl_absorpt_correction_type     none
_exptl_absorpt_process_details     ?
_exptl_absorpt_correction_T_min     ?
_exptl_absorpt_correction_T_max     ?
_exptl_special_details
;
;
_diffrn_ambient_temperature     293(2)
_diffrn_radiation_type     MoK\a
_diffrn_radiation_wavelength     0.71073
_diffrn_radiation_source     'fine-focus sealed tube'
_diffrn_radiation_monochromator     graphite
_diffrn_measurement_device_type     'Enraf--Nonius CAD-4'
_diffrn_measurement_method     ' \w/2\q scans'
_diffrn_detector_area_resol_mean     ?
_diffrn_reflns_number     1718
_diffrn_reflns_av_R_equivalents     0.000
_diffrn_reflns_av_sigmaI/netI     0.0610
_diffrn_reflns_theta_min     2.38
_diffrn_reflns_theta_max     25.34
_diffrn_reflns_theta_full     25.34
_diffrn_measured_fraction_theta_max     1.000
_diffrn_measured_fraction_theta_full     1.000
_diffrn_reflns_limit_h_min     -18
_diffrn_reflns_limit_h_max     0
_diffrn_reflns_limit_k_min     -8
_diffrn_reflns_limit_k_max     0
_diffrn_reflns_limit_l_min     0
_diffrn_reflns_limit_l_max     20
_diffrn_standards_number     3
_diffrn_standards_interval_count     ?
_diffrn_standards_interval_time     60
_diffrn_standards_decay_%     1
_refine_special_details
;
Refinement of <i>F</i>^2^ against ALL reflections. The weighted <i>R</i>-factor
<i>wR</i> and goodness of fit <i>S</i> are based on <i>F</i>^2^, conventional
<i>R</i>-factors <i>R</i> are based on <i>F</i>, with <i>F</i> set to zero for
negative <i>F</i>^2^. The threshold expression of <i>F</i>^2^ >
\s(<i>F</i>^2^) is used only for calculating <i>R</i>-factors(gt) <i>etc</i>.
and is not relevant to the choice of reflections for refinement.
<i>R</i>-factors based on <i>F</i>^2^ are statistically about twice as large
as those based on <i>F</i>, and <i>R</i>- factors based on ALL data will be
even larger.
;
_reflns_number_total     1718
_reflns_number_gt     964
_reflns_threshold_expression     I>2\s(I)
_refine_ls_structure_factor_coef     Fsqd
_refine_ls_matrix_type     full
_refine_ls_R_factor_all     0.1263
_refine_ls_R_factor_gt     0.0467
_refine_ls_wR_factor_gt     0.0947
_refine_ls_wR_factor_ref     0.1185
_refine_ls_goodness_of_fit_ref     1.017
_refine_ls_restrained_S_all     1.017
_refine_ls_number_reflns     1718
_refine_ls_number_parameters     167
_refine_ls_number_restraints     0
_refine_ls_hydrogen_treatment     refall
_refine_ls_weighting_scheme     calc
_refine_ls_weighting_details
         'calc w=1/[\s^2^(Fo^2^)+(0.0516P)^2^+0.0000P] where P=(Fo^2^+2Fc^2^)/3'
_atom_sites_solution_hydrogens     geom
_atom_sites_solution_primary     direct
_atom_sites_solution_secondary     difmap
_refine_ls_shift/su_max     0.000
_refine_ls_shift/su_mean     0.000
_refine_diff_density_max     0.169
_refine_diff_density_min     -0.211
_refine_ls_extinction_method     none
_refine_ls_extinction_coef     ?
loop_
    _atom_type_symbol
    _atom_type_description
    _atom_type_scat_dispersion_real
    _atom_type_scat_dispersion_imag
    _atom_type_scat_source
    'C' 'C' 0.0033 0.0016
                         'International Tables Vol C Tables 4.2.6.8 and 6.1.1.4'
    'H' 'H' 0.0000 0.0000
                         'International Tables Vol C Tables 4.2.6.8 and 6.1.1.4'
    'O' 'O' 0.0106 0.0060
                         'International Tables Vol C Tables 4.2.6.8 and 6.1.1.4'
_computing_data_collection     'CAD-4 EXPRESS (Enraf--Nonius, 1994)'
_computing_cell_refinement     'CAD-4 EXPRESS (Enraf--Nonius, 1994)'
_computing_data_reduction     'XCAD4 (Harms & Wocadlo, 1995)'
_computing_structure_solution     'SHELXS97 (Sheldrick, 2008)'
_computing_structure_refinement     'SHELXL97 (Sheldrick, 2008)'
_computing_molecular_graphics
                              'ORTEP-3 (Farrugia, 1997) and PLATON (Spek, 2009)'
_computing_publication_material     'WinGX (Farrugia, 1999)'
loop_
    _atom_site_type_symbol
    _atom_site_label
    _atom_site_fract_x
    _atom_site_fract_y
    _atom_site_fract_z
    _atom_site_U_iso_or_equiv
    _atom_site_adp_type
    _atom_site_calc_flag
    _atom_site_refinement_flags
    _atom_site_occupancy
    _atom_site_disorder_assembly
    _atom_site_disorder_group
    H H21a 0.0220(14) 0.495(4) 0.3039(14) 0.049(7) Uiso d . 1 . .
    H H22b -0.1019(16) 0.478(4) 0.2296(16) 0.063(9) Uiso d . 1 . .
    H H22a -0.1276(16) 0.540(4) 0.3140(14) 0.058(9) Uiso d . 1 . .
    H H21b 0.0046(17) 0.281(4) 0.2824(15) 0.058(8) Uiso d . 1 . .
    H H5 0.2323(19) 0.109(4) 0.5447(16) 0.073(10) Uiso d . 1 . .
    H H3 0.1355(15) 0.315(4) 0.3435(14) 0.049(8) Uiso d . 1 . .
    H H41 -0.1930(19) 0.040(6) 0.2804(19) 0.104(13) Uiso d . 1 . .
    H H4 0.2503(19) 0.196(4) 0.4169(15) 0.058(9) Uiso d . 1 . .
    H H6 0.092(2) 0.133(4) 0.6011(18) 0.081(11) Uiso d . 1 . .
    H H1 -0.100(2) 0.276(4) 0.5065(19) 0.099(12) Uiso d . 1 . .
    O O3 -0.14623(11) 0.1255(3) 0.28392(12) 0.0509(6) Uani d . 1 . .
    O O2 -0.02664(10) 0.3422(3) 0.39246(10) 0.0464(5) Uani d . 1 . .
    O O4 -0.25446(11) 0.3279(2) 0.28021(11) 0.0562(6) Uani d . 1 . .
    C C23 -0.17679(16) 0.2958(3) 0.28326(14) 0.0384(6) Uani d . 1 . .
    C C2 0.04663(17) 0.2827(3) 0.43064(16) 0.0414(7) Uani d . 1 . .
    C C1 0.03508(17) 0.2307(4) 0.50805(16) 0.0443(7) Uani d . 1 . .
    C C21 -0.01910(17) 0.3884(4) 0.31172(16) 0.0426(7) Uani d . 1 . .
    O O1 -0.06445(15) 0.2082(3) 0.61361(12) 0.0779(7) Uani d . 1 . .
    C C22 -0.10849(17) 0.4449(4) 0.28378(19) 0.0421(7) Uani d . 1 . .
    C C3 0.12868(17) 0.2735(4) 0.39650(18) 0.0511(8) Uani d . 1 . .
    C C6 0.1071(2) 0.1672(5) 0.5502(2) 0.0625(9) Uani d . 1 . .
    C C11 -0.0514(2) 0.2416(4) 0.54553(18) 0.0565(8) Uani d . 1 . .
    C C4 0.1983(2) 0.2109(5) 0.4398(2) 0.0690(10) Uani d . 1 . .
    C C5 0.1876(2) 0.1563(6) 0.5161(2) 0.0761(11) Uani d . 1 . .
loop_
    _atom_site_aniso_label
    _atom_site_aniso_U_11
    _atom_site_aniso_U_22
    _atom_site_aniso_U_33
    _atom_site_aniso_U_12
    _atom_site_aniso_U_13
    _atom_site_aniso_U_23
    O3 0.0400(10) 0.0306(11) 0.0823(15) 0.0022(8) 0.0009(11) 0.0024(10)
    O2 0.0428(10) 0.0563(12) 0.0401(11) 0.0032(9) 0.0023(9) 0.0062(10)
    O4 0.0409(10) 0.0359(10) 0.0919(15) 0.0035(9) -0.0046(11) -0.0016(11)
    C23 0.0428(15) 0.0324(14) 0.0401(15) 0.0047(12) 0.0018(13) 0.0013(12)
    C2 0.0481(16) 0.0314(14) 0.0449(17) -0.0040(12) -0.0047(13) -0.0030(12)
    C1 0.0533(18) 0.0353(15) 0.0442(17) -0.0071(13) -0.0018(13) -0.0035(13)
    C21 0.0438(16) 0.0416(17) 0.0424(16) -0.0065(14) 0.0018(13) 0.0020(14)
    O1 0.1120(18) 0.0752(16) 0.0466(14) -0.0116(14) 0.0176(12) 0.0007(12)
    C22 0.0500(16) 0.0312(16) 0.0451(18) -0.0034(12) -0.0004(15) 0.0009(14)
    C3 0.0437(16) 0.0558(18) 0.0537(19) -0.0044(14) -0.0007(16) 0.0009(16)
    C6 0.075(2) 0.059(2) 0.054(2) -0.0036(18) -0.011(2) -0.0018(17)
    C11 0.077(2) 0.0448(19) 0.047(2) -0.0066(17) 0.0067(18) -0.0035(15)
    C4 0.0453(19) 0.084(3) 0.077(3) 0.0022(18) -0.0088(19) -0.009(2)
    C5 0.072(3) 0.080(3) 0.077(3) 0.009(2) -0.031(2) 0.000(2)
_geom_special_details
;
All e.s.d.'s (except the e.s.d. in the dihedral angle between two l.s. planes)
are estimated using the full covariance matrix. The cell e.s.d.'s are taken
into account individually in the estimation of e.s.d.'s in distances, angles
and torsion angles; correlations between e.s.d.'s in cell parameters are only
used when they are defined by crystal symmetry. An approximate (isotropic)
treatment of cell e.s.d.'s is used for estimating e.s.d.'s involving l.s.
planes.
;
loop_
    _geom_bond_atom_site_label_1
    _geom_bond_atom_site_label_2
    _geom_bond_site_symmetry_2
    _geom_bond_distance
    _geom_bond_publ_flag
    O3 C23 . 1.306(3) ?
    O3 H41 . 0.95(4) ?
    O2 C2 . 1.364(3) ?
    O2 C21 . 1.427(3) ?
    O4 C23 . 1.209(3) ?
    C23 C22 . 1.493(3) ?
    C2 C3 . 1.384(4) ?
    C2 C1 . 1.389(4) ?
    C1 C6 . 1.392(4) ?
    C1 C11 . 1.471(4) ?
    C21 C22 . 1.502(4) ?
    C21 H21a . 1.00(3) ?
    C21 H21b . 0.99(3) ?
    O1 C11 . 1.208(3) ?
    C22 H22b . 0.96(3) ?
    C22 H22a . 0.90(3) ?
    C3 C4 . 1.371(4) ?
    C3 H3 . 0.96(2) ?
    C6 C5 . 1.363(5) ?
    C6 H6 . 0.93(3) ?
    C11 H1 . 1.03(3) ?
    C4 C5 . 1.375(5) ?
    C4 H4 . 0.89(3) ?
    C5 H5 . 0.91(3) ?
loop_
    _geom_angle_atom_site_label_1
    _geom_angle_atom_site_label_2
    _geom_angle_atom_site_label_3
    _geom_angle_site_symmetry_1
    _geom_angle_site_symmetry_3
    _geom_angle
    _geom_angle_publ_flag
    C23 O3 H41 . . 110(2) ?
    C2 O2 C21 . . 118.1(2) ?
    O4 C23 O3 . . 121.9(2) ?
    O4 C23 C22 . . 123.3(2) ?
    O3 C23 C22 . . 114.8(2) ?
    O2 C2 C3 . . 123.7(3) ?
    O2 C2 C1 . . 116.0(2) ?
    C3 C2 C1 . . 120.4(3) ?
    C6 C1 C2 . . 118.9(3) ?
    C6 C1 C11 . . 120.0(3) ?
    C2 C1 C11 . . 121.1(3) ?
    O2 C21 C22 . . 107.3(2) ?
    O2 C21 H21a . . 111.0(14) ?
    C22 C21 H21a . . 108.9(14) ?
    O2 C21 H21b . . 110.0(16) ?
    C22 C21 H21b . . 112.4(15) ?
    H21a C21 H21b . . 107(2) ?
    C23 C22 C21 . . 116.3(2) ?
    C23 C22 H22b . . 104.2(16) ?
    C21 C22 H22b . . 106.2(15) ?
    C23 C22 H22a . . 108.5(17) ?
    C21 C22 H22a . . 108.3(17) ?
    H22b C22 H22a . . 113(2) ?
    C4 C3 C2 . . 119.2(3) ?
    C4 C3 H3 . . 121.8(14) ?
    C2 C3 H3 . . 118.9(15) ?
    C5 C6 C1 . . 120.6(4) ?
    C5 C6 H6 . . 127(2) ?
    C1 C6 H6 . . 112.3(19) ?
    O1 C11 C1 . . 124.0(3) ?
    O1 C11 H1 . . 123.9(19) ?
    C1 C11 H1 . . 112.0(19) ?
    C3 C4 C5 . . 121.0(3) ?
    C3 C4 H4 . . 119.5(18) ?
    C5 C4 H4 . . 119.2(18) ?
    C6 C5 C4 . . 119.9(4) ?
    C6 C5 H5 . . 118.0(19) ?
    C4 C5 H5 . . 122.1(19) ?
loop_
    _geom_torsion_atom_site_label_1
    _geom_torsion_atom_site_label_2
    _geom_torsion_atom_site_label_3
    _geom_torsion_atom_site_label_4
    _geom_torsion_site_symmetry_1
    _geom_torsion_site_symmetry_2
    _geom_torsion_site_symmetry_3
    _geom_torsion_site_symmetry_4
    _geom_torsion
    _geom_torsion_publ_flag
    C21 O2 C2 C3 . . . . 3.4(4) ?
    C21 O2 C2 C1 . . . . -176.9(2) ?
    O2 C2 C1 C6 . . . . 179.5(2) ?
    C3 C2 C1 C6 . . . . -0.8(4) ?
    O2 C2 C1 C11 . . . . -0.4(4) ?
    C3 C2 C1 C11 . . . . 179.3(3) ?
    C2 O2 C21 C22 . . . . 178.8(2) ?
    O4 C23 C22 C21 . . . . 162.1(3) ?
    O3 C23 C22 C21 . . . . -20.0(4) ?
    O2 C21 C22 C23 . . . . -65.9(3) ?
    O2 C2 C3 C4 . . . . -179.7(3) ?
    C1 C2 C3 C4 . . . . 0.6(4) ?
    C2 C1 C6 C5 . . . . 0.0(4) ?
    C11 C1 C6 C5 . . . . 179.9(3) ?
    C6 C1 C11 O1 . . . . 4.3(4) ?
    C2 C1 C11 O1 . . . . -175.8(3) ?
    C2 C3 C4 C5 . . . . 0.4(5) ?
    C1 C6 C5 C4 . . . . 1.0(5) ?
    C3 C4 C5 C6 . . . . -1.2(6) ?
loop_
    _geom_hbond_atom_site_label_D
    _geom_hbond_atom_site_label_H
    _geom_hbond_atom_site_label_A
    _geom_hbond_site_symmetry_A
    _geom_hbond_distance_DH
    _geom_hbond_distance_HA
    _geom_hbond_distance_DA
    _geom_hbond_angle_DHA
    _geom_hbond_publ_flag
    C6 H6 O1 . 0.94(3) 2.46(3) 2.851(4) 105(2) n
    C11 H1 O2 . 1.03(3) 2.30(3) 2.746(4) 105(2) n
    O3 H41 O4 7 0.94(4) 1.72(4) 2.618(3) 158(3) y
    C21 H21a O1 5_566 1.00(3) 2.64(3) 3.409(4) 134.5(2) y
    C22 H22b O1 8_565 0.96(3) 2.46(3) 3.187(4) 132(2) y
    C21 H21a O3 4 1.00(3) 2.60(2) 3.456(3) 144(2) y
    C3 H3 O4 6_656 0.96(2) 2.71(2) 3.536(4) 144.9(2) y
data_global
_journal_date_recd_electronic     2010-09-13
_journal_date_accepted     2010-09-23
_journal_name_full     'Acta Crystallographica, Section E'
_journal_year     2010
_journal_volume     66
_journal_issue     10
_journal_page_first     o2662
_journal_page_last     o2662
_journal_paper_category     QO
_journal_coeditor_code     ZL2308
_publ_contact_author_name
;Frank Blockhuys
;
_publ_contact_author_address
;Department of Chemistry,
University of Antwerp,
Universiteitsplein 1,
B-2610 Wilrijk,
Belgium
;
_publ_contact_author_email     frank.blockhuys@ua.ac.be
_publ_section_title
;
3-(2-Formylphenoxy)propanoic acid
;
loop_
    _publ_author_name
    _publ_author_footnote
    _publ_author_address
    'Alain Collas' .
;
Department of Chemistry,
University of Antwerp,
Universiteitsplein 1,
B-2610 Wilrijk,
Belgium
;
    'Christophe M. L. Vande Velde'
;
Current address: Karel de Grote University College,
Department of Applied Engineering,
Salesianenlaan 30,
B-2660 Antwerp,
Belgium.
;
;
Department of Chemistry,
University of Antwerp,
Universiteitsplein 1,
B-2610 Wilrijk,
Belgium
;
    'Frank Blockhuys' .
;
Department of Chemistry,
University of Antwerp,
Universiteitsplein 1,
B-2610 Wilrijk,
Belgium
;
_publ_section_synopsis     .
