# Supplementary material for: 3-(2-Formyl­phen­oxy)propanoic acid
Source: Acta Crystallogr Sect E Struct Rep Online. 2010 Sep 30;66(Pt 10):o2662. doi: 10.1107/S1600536810038079 (PMC2983121; doi:10.1107/S1600536810038079)
Supplement: Supplementary file 2 [file e-66-o2662-Isup2.hkl]

#
# h,k,l, Fc-squared, Fo-squared, sigma(Fo-squared) and status flag
#
data_I
_shelx_title ' 2fppa in P -1'
_shelx_refln_list_code          4
_shelx_F_calc_maximum      268.71
_exptl_crystal_F_000       816.00
_reflns_d_resolution_high  0.8304
 
loop_
 _symmetry_equiv_pos_as_xyz
 'x, y, z'
 '-x+1/2, -y, z+1/2'
 'x+1/2, -y+1/2, -z'
 '-x, y+1/2, -z+1/2'
 '-x, -y, -z'
 'x-1/2, y, -z-1/2'
 '-x-1/2, y-1/2, z'
 'x, -y-1/2, z-1/2'
 
_cell_length_a    15.2690
_cell_length_b     7.1670
_cell_length_c    17.1360
_cell_angle_alpha  90.000
_cell_angle_beta   90.000
_cell_angle_gamma  90.000
 
_shelx_F_squared_multiplier     1.000
 
loop_
 _refln_index_h
 _refln_index_k
 _refln_index_l
 _refln_F_squared_calc
 _refln_F_squared_meas
 _refln_F_squared_sigma
 _refln_observed_status
   2   0   0     9998.13     8742.13     51.23 o
   4   0   0      472.86      494.35     14.24 o
   6   0   0      278.56      257.76      9.65 o
   8   0   0      262.61      293.91     10.96 o
  10   0   0     1179.87     1237.93     38.21 o
  12   0   0      472.98      393.38     17.23 o
  14   0   0     1042.35      937.65     25.48 o
  16   0   0       23.47       25.76     13.49 o
  18   0   0      188.94      173.65     18.55 o
   2   1   0        0.66      -11.05     12.46 o
   4   1   0     3854.04     3855.69     53.48 o
   6   1   0      175.48      169.81      8.71 o
   8   1   0     2625.94     2583.39     60.41 o
  10   1   0      361.45      370.06     14.61 o
  12   1   0       17.96       51.14     11.15 o
  14   1   0      557.76      637.28     23.79 o
  16   1   0       49.99       45.05     14.33 o
  18   1   0        8.16      -32.78     32.78 o
   0   2   0    72207.00    63231.13    202.78 o
   2   2   0     1614.33     1634.96     37.18 o
   4   2   0     2345.66     2540.68     49.83 o
   6   2   0       35.54       41.21      6.93 o
   8   2   0     1280.73     1418.32     42.05 o
  10   2   0     1125.75     1137.24     32.69 o
  12   2   0      277.59      244.36     15.55 o
  14   2   0      197.54      189.48     15.45 o
  16   2   0       85.43       92.63     15.83 o
   2   3   0     2726.38     2933.12     57.79 o
   4   3   0        0.79        3.18      6.93 o
   6   3   0      164.18      165.59     10.40 o
   8   3   0      650.75      607.30     17.51 o
  10   3   0     2068.88     1993.78     59.01 o
  12   3   0       76.29       94.60     13.77 o
  14   3   0        0.39      -11.90     11.90 o
  16   3   0       57.67       44.96     14.80 o
   0   4   0        0.68        5.90      7.96 o
   2   4   0      778.63      794.16     22.85 o
   4   4   0       14.86       23.32      7.68 o
   6   4   0      590.67      551.11     18.17 o
   8   4   0     1214.24     1208.71     35.78 o
  10   4   0        0.76        4.40     23.04 o
  12   4   0      349.53      330.44     18.73 o
  14   4   0       25.78        7.49     13.49 o
  16   4   0       46.59       59.19     16.48 o
   2   5   0        3.04        1.50      9.37 o
   4   5   0        7.78       18.08      9.93 o
   6   5   0      112.69      122.14     12.74 o
   8   5   0     1533.24     1644.99     46.36 o
  10   5   0      366.64      407.80     19.86 o
  12   5   0       24.87       14.33     29.60 o
  14   5   0       16.43       45.80     14.14 o
   0   6   0       41.70       39.62     12.74 o
   2   6   0      615.01      613.77     20.42 o
   4   6   0      117.87      134.87     15.27 o
   6   6   0       22.53       26.97     10.58 o
   8   6   0      106.85      116.05     13.96 o
  10   6   0        0.35        5.90     23.13 o
  12   6   0      133.77      130.19     17.23 o
   2   7   0       11.51       13.30     27.54 o
   4   7   0       13.14        8.24     27.35 o
   6   7   0        0.00       19.48     12.64 o
   8   7   0        0.00      -27.07     27.07 o
  10   7   0        0.28      -29.97     29.97 o
   0   8   0        1.04      -18.73     30.53 o
   2   8   0      135.82      132.91     17.51 o
   4   8   0        0.04      -13.02     13.02 o
   6   8   0      146.60      176.55     17.70 o
   1   1   1       44.90       37.65      5.25 o
   2   1   1      253.07      217.20      7.49 o
   3   1   1     3423.07     3191.91     45.61 o
   4   1   1     2380.05     2300.71     43.08 o
   5   1   1       52.24       49.17      6.93 o
   6   1   1      431.88      416.89     11.43 o
   7   1   1      480.92      440.68     13.49 o
   8   1   1       45.92       51.98      8.05 o
   9   1   1       22.64       -1.50     20.42 o
  10   1   1       71.94      100.31     11.05 o
  11   1   1       25.06       33.72     10.58 o
  12   1   1      879.45      855.13     26.79 o
  13   1   1        1.64      -24.82     26.60 o
  14   1   1        6.68        9.18     12.27 o
  15   1   1       17.80       -5.34     29.78 o
  16   1   1        9.58       13.49     12.83 o
  17   1   1        2.47      -22.20     28.94 o
  18   1   1       14.97      -10.30     33.16 o
   0   2   1    16419.34    15461.54    102.00 o
   1   2   1     3721.87     3608.14     52.26 o
   2   2   1     2052.80     2007.55     41.77 o
   3   2   1      140.75      136.28      7.96 o
   4   2   1     5921.79     6182.35     75.96 o
   5   2   1      306.36      299.53     10.12 o
   6   2   1     1059.75     1169.00     34.65 o
   7   2   1      219.04      245.86     10.30 o
   8   2   1      311.47      344.21     13.21 o
   9   2   1        0.01      -21.26     21.26 o
  10   2   1       76.14       79.52     10.96 o
  11   2   1      698.91      720.92     21.54 o
  12   2   1       65.36       55.92     12.18 o
  13   2   1      447.03      473.18     19.76 o
  14   2   1      805.46      818.61     26.41 o
  15   2   1        0.42        5.15     12.74 o
  16   2   1       28.69       46.08     13.86 o
  17   2   1       16.99       44.58     14.24 o
   1   3   1      135.34      143.40      8.24 o
   2   3   1      644.62      629.13     19.29 o
   3   3   1     2482.98     2414.14     53.95 o
   4   3   1      198.82      201.47      9.93 o
   5   3   1      128.56      121.95      8.80 o
   6   3   1     3063.70     3274.24     69.97 o
   7   3   1      672.31      696.85     21.26 o
   8   3   1      299.73      283.05     13.58 o
   9   3   1        2.28        5.25     22.20 o
  10   3   1      108.36       97.31     12.18 o
  11   3   1       93.12       85.05     13.02 o
  12   3   1      390.62      398.06     19.29 o
  13   3   1        4.63        5.15     11.71 o
  14   3   1       12.28       16.11     11.99 o
  15   3   1       19.55       24.82     14.33 o
  16   3   1       10.87        0.00     28.85 o
  17   3   1        2.70      -23.70     29.78 o
   0   4   1     3529.14     3585.01     72.03 o
   1   4   1      469.06      448.45     14.05 o
   2   4   1      173.00      169.72     10.58 o
   3   4   1      497.65      489.66     14.89 o
   4   4   1      771.33      768.78     22.57 o
   5   4   1       14.98       -3.09     21.17 o
   6   4   1       12.38        9.93      9.46 o
   7   4   1       40.72        0.00     22.20 o
   8   4   1        2.81      -23.70     23.70 o
   9   4   1       18.75       37.65     10.68 o
  10   4   1      546.27      505.87     19.11 o
  11   4   1      132.28      129.53     16.02 o
  12   4   1       92.98      109.40     14.52 o
  13   4   1      127.57      122.14     15.17 o
  14   4   1       70.36       77.65     14.33 o
  15   4   1        0.44       15.36     13.02 o
  16   4   1       37.18       28.10     16.02 o
   1   5   1       70.85       71.46     10.49 o
   2   5   1      324.54      327.16     14.70 o
   3   5   1       31.70       -3.56     24.16 o
   4   5   1      328.18      355.45     15.64 o
   5   5   1       23.88       30.44     11.33 o
   6   5   1        7.04      -24.07     24.07 o
   7   5   1      151.44      171.21     13.86 o
   8   5   1       59.33       38.78     12.08 o
   9   5   1       11.27        8.24     11.80 o
  10   5   1      295.98      292.13     17.61 o
  11   5   1       34.23        8.05     27.54 o
  12   5   1       22.98      -30.44     30.44 o
  13   5   1        2.90       22.57     13.11 o
  14   5   1        3.65      -33.62     33.62 o
   0   6   1     1414.44     1396.88     38.03 o
   1   6   1        0.06      -26.97     26.97 o
   2   6   1       74.74       88.89     12.36 o
   3   6   1      198.31      220.11     14.70 o
   4   6   1      706.06      718.67     23.23 o
   5   6   1      116.20      131.69     13.77 o
   6   6   1        1.03        9.74     25.20 o
   7   6   1       15.72       15.27     10.96 o
   8   6   1        0.00        5.34     25.57 o
   9   6   1       30.07       41.96     12.18 o
  10   6   1      121.45      119.70     14.89 o
  11   6   1        0.10      -28.00     29.97 o
  12   6   1        0.18      -26.32     32.88 o
  13   6   1        4.68        6.93     28.66 o
   1   7   1        1.77      -18.45     28.10 o
   2   7   1      255.94      263.19     17.89 o
   3   7   1      159.92      162.22     15.17 o
   4   7   1       91.78      103.12     14.33 o
   5   7   1       54.82       43.74     15.64 o
   6   7   1       45.11       45.05     14.89 o
   7   7   1       10.22       17.14     12.46 o
   8   7   1        1.47      -15.45     25.29 o
   9   7   1        0.17      -29.50     29.50 o
  10   7   1       41.62       38.03     16.58 o
   0   8   1        7.25       -9.37     27.07 o
   1   8   1       32.98       38.31     13.49 o
   2   8   1       33.73       -6.28     35.12 o
   3   8   1       67.92       86.82     15.36 o
   4   8   1       11.78       -3.28     33.53 o
   5   8   1       12.76       34.37     14.89 o
   6   8   1       54.86       69.68     15.83 o
   0   0   2      277.97      271.06      7.49 o
   1   0   2       69.41       79.52      4.78 o
   2   0   2     9470.50     8943.88     60.41 o
   3   0   2     1431.34     1354.17     30.16 o
   4   0   2      792.41      775.52     23.79 o
   5   0   2      521.89      503.15     14.52 o
   6   0   2      228.64      207.37      9.09 o
   7   0   2        1.45        5.71      6.74 o
   8   0   2     6222.08     5909.98     90.57 o
   9   0   2     1410.05     1139.30     35.40 o
  10   0   2      360.27      342.24     14.70 o
  11   0   2      339.65      328.19     15.45 o
  12   0   2     1731.06     1443.89     46.36 o
  13   0   2     1801.39     1507.68     46.55 o
  14   0   2        8.87      -14.52     26.41 o
  15   0   2      162.73      165.78     15.36 o
  16   0   2        4.17       -3.28     12.18 o
  17   0   2        1.46      -34.94     34.94 o
  18   0   2        1.16       -3.93     14.05 o
   1   1   2     3204.73     2882.54     38.21 o
   2   1   2    19785.61    18698.78     98.72 o
   3   1   2      390.67      370.06     10.96 o
   4   1   2     3540.52     3223.00     51.14 o
   5   1   2     3942.57     3803.15     59.76 o
   6   1   2      147.78      159.60      8.80 o
   7   1   2     3464.80     3510.92     65.84 o
   8   1   2      869.03      941.40     28.29 o
   9   1   2      112.97      100.12     10.68 o
  10   1   2       10.94       35.31      9.09 o
  11   1   2      120.23      121.01     12.36 o
  12   1   2      512.38      537.06     19.58 o
  13   1   2      228.09      240.06     15.64 o
  14   1   2       47.89       32.22     13.49 o
  15   1   2        4.50       18.08     11.99 o
  16   1   2        2.72       11.71     26.60 o
  17   1   2       56.24       60.41     15.27 o
  18   1   2       11.72       11.15     14.42 o
   0   2   2    16653.61    15827.85    106.31 o
   1   2   2     2383.68     2149.17     42.80 o
   2   2   2     8414.24     8496.92     82.05 o
   3   2   2     4398.72     4458.50     63.32 o
   4   2   2      291.64      281.36     10.21 o
   5   2   2      311.07      283.33     10.58 o
   6   2   2       65.61       65.00      7.87 o
   7   2   2       10.93       17.51      7.87 o
   8   2   2      333.69      365.56     13.49 o
   9   2   2       14.76        9.65     20.79 o
  10   2   2       51.66       48.99     10.58 o
  11   2   2        0.34      -24.73     24.73 o
  12   2   2     1094.05     1064.19     31.94 o
  13   2   2      529.49      561.41     21.64 o
  14   2   2       25.98       10.30     26.51 o
  15   2   2       37.81      -22.39     30.44 o
  16   2   2       32.30       26.69     13.77 o
  17   2   2        0.77        6.56     25.94 o
   1   3   2      824.53      813.74     25.57 o
   2   3   2      674.26      703.87     20.14 o
   3   3   2     1325.26     1394.91     41.40 o
   4   3   2      100.11       82.42      8.43 o
   5   3   2       17.12       15.64      7.49 o
   6   3   2      896.78      957.23     29.32 o
   7   3   2        4.55      -19.48     19.48 o
   8   3   2       25.55       22.39     10.02 o
   9   3   2        9.49       13.77     10.12 o
  10   3   2       27.21       26.69     11.05 o
  11   3   2        6.57       10.58     22.57 o
  12   3   2       58.67       56.85     12.27 o
  13   3   2       66.20       58.26     13.49 o
  14   3   2       61.88       86.26     12.46 o
  15   3   2       31.94       10.77     13.39 o
  16   3   2       12.71        9.46     28.47 o
  17   3   2       12.15       34.65     13.30 o
   0   4   2     3193.04     3359.00     70.43 o
   1   4   2     1695.46     1640.96     44.68 o
   2   4   2      547.86      530.88     15.83 o
   3   4   2     1534.30     1569.68     45.33 o
   4   4   2      157.02      167.00     11.05 o
   5   4   2      424.16      409.02     15.36 o
   6   4   2       15.34       26.32      9.37 o
   7   4   2      267.10      261.41     14.24 o
   8   4   2       68.76       55.17     12.18 o
   9   4   2      541.16      553.07     19.58 o
  10   4   2      887.54      923.60     27.26 o
  11   4   2       51.83       52.92     13.39 o
  12   4   2       57.93       68.75     13.67 o
  13   4   2        3.48      -29.32     29.32 o
  14   4   2       24.43        3.00     29.22 o
  15   4   2        7.06       -6.37     28.85 o
  16   4   2       16.27        3.37     29.04 o
   1   5   2      133.95      128.60     12.27 o
   2   5   2       56.43       61.63     11.24 o
   3   5   2      528.55      536.50     17.51 o
   4   5   2      155.73      163.44     13.02 o
   5   5   2      227.20      247.92     14.33 o
   6   5   2       61.70       46.18     12.27 o
   7   5   2       35.54       48.61     11.33 o
   8   5   2       25.48      -15.83     27.63 o
   9   5   2       61.98       50.86     13.02 o
  10   5   2       87.18       66.97     13.58 o
  11   5   2        3.59        8.15     24.35 o
  12   5   2       66.21       56.57     14.80 o
  13   5   2       18.27       15.64     14.33 o
  14   5   2        0.05       -6.56     29.69 o
   0   6   2      159.87      162.41     13.49 o
   1   6   2      183.84      141.90     14.70 o
   2   6   2       11.77        3.28     11.43 o
   3   6   2       52.28       56.38     13.02 o
   4   6   2      353.05      341.12     18.73 o
   5   6   2       74.01       92.63     12.64 o
   6   6   2       81.57       80.74     13.30 o
   7   6   2        3.06       -9.46     12.74 o
   8   6   2        2.68       -5.34     26.04 o
   9   6   2       62.24       51.98     14.24 o
  10   6   2      363.91      349.64     22.10 o
  11   6   2        0.07        3.09     26.69 o
  12   6   2        3.21        6.65     30.63 o
  13   6   2        0.04      -36.15     36.15 o
   1   7   2        3.95      -29.50     29.50 o
   2   7   2        6.48      -27.26     27.26 o
   3   7   2       12.87       17.61     13.02 o
   4   7   2        0.30       -5.53     23.23 o
   5   7   2        1.06        1.97     12.74 o
   6   7   2       16.73       -2.90     23.60 o
   7   7   2       16.74       38.03     12.83 o
   8   7   2      123.50      120.45     16.20 o
   9   7   2        8.25       -3.28     27.26 o
  10   7   2       71.38       57.70     16.58 o
   0   8   2       59.37       12.55     33.25 o
   1   8   2        8.16       12.55     28.47 o
   2   8   2        1.16       21.92     12.18 o
   3   8   2        0.07        4.40     12.93 o
   4   8   2       25.47       33.81     14.24 o
   5   8   2        1.96      -19.95     31.56 o
   6   8   2       73.60       77.93     16.39 o
   1   1   3     4259.93     3988.41     48.61 o
   2   1   3      386.51      361.07      9.74 o
   3   1   3      238.96      218.79      8.71 o
   4   1   3      201.44      188.35      8.34 o
   5   1   3      479.23      501.65     14.80 o
   6   1   3      769.51      780.20     23.04 o
   7   1   3       26.81       37.93      7.31 o
   8   1   3      866.47      882.67     27.16 o
   9   1   3      270.95      272.74     13.02 o
  10   1   3       16.43        8.80     10.12 o
  11   1   3      164.30      138.34     12.55 o
  12   1   3      234.06      205.78     14.99 o
  13   1   3      233.76      206.15     16.30 o
  14   1   3       19.78      -15.17     26.23 o
  15   1   3       25.18        6.28     13.39 o
  16   1   3       96.77       97.97     15.27 o
  17   1   3        1.54       20.04     13.67 o
  18   1   3        3.73       10.49     27.63 o
   0   2   3     4104.20     4189.41     58.45 o
   1   2   3      986.54      936.90     26.97 o
   2   2   3     6078.62     6288.09     73.52 o
   3   2   3      257.45      274.62      9.83 o
   4   2   3     1898.36     2022.54     47.58 o
   5   2   3     2760.37     2914.39     59.29 o
   6   2   3      825.01      828.53     25.66 o
   7   2   3        1.86       -4.03     18.73 o
   8   2   3       41.40       -3.00     20.51 o
   9   2   3      389.72      399.00     15.74 o
  10   2   3      225.92      229.38     13.11 o
  11   2   3       57.27       51.05     11.61 o
  12   2   3      309.52      326.04     17.05 o
  13   2   3      427.20      429.35     20.42 o
  14   2   3       84.26       65.56     15.08 o
  15   2   3        0.49      -32.78     32.78 o
  16   2   3      111.36      123.35     16.67 o
  17   2   3        6.17      -29.88     34.09 o
   1   3   3      735.08      677.55     20.23 o
   2   3   3      138.14      129.16      8.90 o
   3   3   3        0.39       13.77      6.46 o
   4   3   3      176.17      183.48      9.46 o
   5   3   3     1223.59     1249.64     38.78 o
   6   3   3      259.14      276.02     12.18 o
   7   3   3        1.54        6.93      8.24 o
   8   3   3       84.01       94.88     10.49 o
   9   3   3        2.38       -7.31     19.58 o
  10   3   3      208.80      203.71     13.96 o
  11   3   3      194.67      188.07     14.14 o
  12   3   3       43.17       43.65     12.36 o
  13   3   3      214.52      251.01     16.95 o
  14   3   3       39.84       56.85     12.74 o
  15   3   3        4.65        8.90     12.55 o
  16   3   3       71.21       56.01     15.36 o
  17   3   3        0.30        6.84     29.60 o
   0   4   3     1318.55     1314.55     40.65 o
   1   4   3       43.81       39.43      8.24 o
   2   4   3     5771.16     5886.38     94.41 o
   3   4   3      993.23      991.69     30.35 o
   4   4   3      713.15      658.35     20.32 o
   5   4   3       59.34       56.48     10.30 o
   6   4   3       34.70       34.19     10.12 o
   7   4   3        2.35        1.59      9.83 o
   8   4   3        0.09        9.74     23.42 o
   9   4   3      100.21      108.27     13.11 o
  10   4   3        8.66        1.03     11.99 o
  11   4   3      219.92      223.20     16.39 o
  12   4   3      413.32      397.50     19.95 o
  13   4   3       32.73       34.75     13.30 o
  14   4   3        4.97      -32.03     32.03 o
  15   4   3        0.25      -25.76     30.16 o
  16   4   3       49.96       29.32     17.05 o
   1   5   3       31.27        7.12     23.70 o
   2   5   3      300.51      302.72     15.17 o
   3   5   3      519.63      503.62     18.08 o
   4   5   3      133.51      145.64     12.08 o
   5   5   3        6.14       10.96     10.77 o
   6   5   3      291.15      264.60     16.11 o
   7   5   3       42.08       53.95     11.99 o
   8   5   3      177.57      170.84     15.08 o
   9   5   3       44.97       23.51     12.46 o
  10   5   3        5.28      -25.76     26.97 o
  11   5   3        1.05       -8.24     28.10 o
  12   5   3       11.73       13.49     13.39 o
  13   5   3       21.44        6.18     27.82 o
  14   5   3       13.05       38.96     14.99 o
   0   6   3      114.30       88.04     14.33 o
   1   6   3      113.04       99.00     13.86 o
   2   6   3      614.90      570.68     21.07 o
   3   6   3       17.64       -2.25     26.60 o
   4   6   3      148.79      120.45     15.17 o
   5   6   3      289.47      268.90     17.70 o
   6   6   3      153.62      133.00     15.08 o
   7   6   3       26.29       44.96     13.11 o
   8   6   3       31.07        2.72     26.79 o
   9   6   3        8.71        5.71     29.88 o
  10   6   3       39.05        8.99     31.56 o
  11   6   3       64.05       36.43     15.74 o
  12   6   3       61.65       16.67     33.53 o
   1   7   3       30.17       31.66     13.86 o
   2   7   3      249.85      271.25     18.45 o
   3   7   3       74.76       69.87     15.08 o
   4   7   3        0.88      -22.48     28.94 o
   5   7   3        2.29       -9.93     13.49 o
   6   7   3        3.47      -32.31     32.31 o
   7   7   3       15.10      -18.17     26.69 o
   8   7   3      136.17      120.17     16.11 o
   9   7   3        3.29       -3.28     26.32 o
  10   7   3       34.00        3.37     30.25 o
   0   8   3       30.22      -22.20     29.88 o
   1   8   3        0.14       -3.18     25.57 o
   2   8   3        5.36      -19.20     31.38 o
   3   8   3        0.20       12.93     29.32 o
   4   8   3        0.80      -14.42     14.52 o
   5   8   3       26.16       27.91     13.02 o
   6   8   3      104.05      103.96     17.89 o
   0   0   4     8374.61     7777.23     65.94 o
   1   0   4    21277.28    19792.38    105.37 o
   2   0   4    11567.80    11773.69     86.45 o
   3   0   4      348.53      362.57      9.93 o
   4   0   4       43.98       47.67      7.02 o
   5   0   4      632.99      661.82     20.51 o
   6   0   4      146.65      139.74      8.71 o
   7   0   4      542.02      553.45     17.61 o
   8   0   4       38.30       32.13      8.05 o
   9   0   4      682.60      684.01     20.04 o
  10   0   4        5.19       -9.55      9.55 o
  11   0   4      170.47      170.37     13.67 o
  12   0   4      232.57      197.91     14.42 o
  13   0   4       55.45       44.58     12.46 o
  14   0   4      251.02      261.97     15.92 o
  15   0   4       75.56       79.61     14.24 o
  16   0   4        9.22      -29.22     29.22 o
  17   0   4       38.99        9.65     28.85 o
  18   0   4        0.01       21.64     14.61 o
   1   1   4     4229.24     4035.15     53.11 o
   2   1   4      106.85       81.58      7.59 o
   3   1   4      417.41      418.48     11.43 o
   4   1   4     3783.30     3980.07     61.25 o
   5   1   4      625.46      642.52     18.83 o
   6   1   4     7301.29     7649.56     94.60 o
   7   1   4      482.10      486.57     14.14 o
   8   1   4       56.95       70.06      8.71 o
   9   1   4       88.43      107.90      9.93 o
  10   1   4       93.10       81.11     11.43 o
  11   1   4      232.00      224.70     14.61 o
  12   1   4      241.65      249.89     15.36 o
  13   1   4       71.03       90.76     13.96 o
  14   1   4       67.83       74.74     12.55 o
  15   1   4       35.61       24.91     13.02 o
  16   1   4        0.01      -27.72     27.72 o
  17   1   4        5.25       -1.50     13.49 o
   0   2   4      105.98       98.53      7.77 o
   1   2   4     3005.05     3087.29     53.57 o
   2   2   4     1205.67     1239.05     36.53 o
   3   2   4       72.71       73.43      7.68 o
   4   2   4     1829.80     1926.72     47.39 o
   5   2   4     1465.07     1508.80     39.43 o
   6   2   4      250.49      270.40     11.15 o
   7   2   4      857.55      987.38     28.94 o
   8   2   4      110.16      114.08     10.86 o
   9   2   4        0.18       18.08      8.99 o
  10   2   4       22.47       33.34     10.02 o
  11   2   4      223.79      246.24     15.64 o
  12   2   4       85.18       79.89     12.83 o
  13   2   4      114.25      111.08     14.42 o
  14   2   4      110.08      119.23     14.80 o
  15   2   4      122.55      106.87     16.02 o
  16   2   4        0.10       17.23     13.39 o
  17   2   4       11.69      -34.94     34.94 o
   1   3   4      840.00      833.87     24.35 o
   2   3   4      275.97      288.48     10.49 o
   3   3   4      387.20      398.63     12.36 o
   4   3   4      609.77      639.43     19.11 o
   5   3   4        9.53        9.09      8.15 o
   6   3   4       18.38       11.43      9.46 o
   7   3   4      263.85      242.40     12.55 o
   8   3   4        1.97      -15.45     22.85 o
   9   3   4      223.95      224.13     13.86 o
  10   3   4       12.93       12.18     11.24 o
  11   3   4       62.53       55.73     13.49 o
  12   3   4        3.11       11.90     24.63 o
  13   3   4       12.63       26.69     12.36 o
  14   3   4       33.65        2.81     28.19 o
  15   3   4        6.28        2.06     12.55 o
  16   3   4        0.03        5.99     13.39 o
   0   4   4       96.29      115.58     10.49 o
   1   4   4      121.72      109.12     10.02 o
   2   4   4     1349.54     1416.54     43.08 o
   3   4   4      375.03      386.54     14.24 o
   4   4   4      921.57      987.95     28.85 o
   5   4   4      239.76      283.61     13.39 o
   6   4   4       29.64       18.92     10.21 o
   7   4   4       68.34       79.52     11.99 o
   8   4   4       94.14       87.48     13.02 o
   9   4   4      312.14      333.25     17.23 o
  10   4   4       54.91       50.86     13.21 o
  11   4   4       31.33       30.72     12.55 o
  12   4   4       22.13       32.31     12.74 o
  13   4   4       47.13       64.06     13.49 o
  14   4   4      113.32      140.96     16.20 o
  15   4   4      189.08      230.13     18.92 o
   1   5   4        2.92        5.43     18.64 o
   2   5   4      202.51      197.91     13.58 o
   3   5   4      333.44      344.77     15.55 o
   4   5   4        2.11      -21.35     24.82 o
   5   5   4        1.38        2.62     11.05 o
   6   5   4        9.96       20.79     11.24 o
   7   5   4      122.70      126.82     14.14 o
   8   5   4       31.20       45.33     11.05 o
   9   5   4        1.26      -27.91     27.91 o
  10   5   4       37.19       35.03     12.46 o
  11   5   4        2.79        0.00     21.54 o
  12   5   4       95.18      110.61     16.39 o
  13   5   4       10.21      -15.74     30.07 o
  14   5   4        8.32       13.39     29.22 o
   0   6   4        3.54       10.96     12.18 o
   1   6   4       13.76       -5.71     12.64 o
   2   6   4      761.25      752.01     23.88 o
   3   6   4      702.82      682.89     22.76 o
   4   6   4       31.02      -27.82     27.82 o
   5   6   4        3.54       24.91     10.86 o
   6   6   4       55.93       47.49     14.14 o
   7   6   4       76.70       87.76     13.96 o
   8   6   4       31.07        5.53     31.19 o
   9   6   4        0.64        8.71     12.18 o
  10   6   4        0.48        3.00     25.94 o
  11   6   4      117.31      118.11     15.74 o
  12   6   4       47.51       42.80     14.80 o
   1   7   4       45.36       13.67     27.44 o
   2   7   4       27.71      -27.54     27.54 o
   3   7   4       99.58       97.41     14.52 o
   4   7   4        1.53      -25.66     26.60 o
   5   7   4      110.45      112.58     15.27 o
   6   7   4        0.37       -3.00     26.97 o
   7   7   4       11.03       12.27     27.72 o
   8   7   4        5.85       20.51     12.27 o
   9   7   4        8.42        7.59     14.05 o
  10   7   4        4.49      -13.77     28.47 o
   0   8   4        0.33        5.15     14.24 o
   1   8   4        3.83        3.00     13.86 o
   2   8   4       63.01       53.11     13.96 o
   3   8   4       43.94       21.92     16.20 o
   4   8   4        0.95      -23.32     33.44 o
   5   8   4        4.16      -10.21     34.84 o
   1   1   5       46.82       36.34      7.21 o
   2   1   5      411.95      405.74     12.27 o
   3   1   5      447.95      420.36     11.99 o
   4   1   5       17.55       25.94      6.56 o
   5   1   5      534.62      523.66     15.55 o
   6   1   5       45.59       49.45      7.77 o
   7   1   5      107.81      101.06     10.02 o
   8   1   5      229.00      234.62     11.90 o
   9   1   5      194.88      178.43     12.93 o
  10   1   5       39.87       54.60     10.40 o
  11   1   5      243.08      240.81     14.42 o
  12   1   5       14.42        8.52     10.96 o
  13   1   5       15.90       19.48     11.61 o
  14   1   5       18.27       22.48     12.93 o
  15   1   5        3.39        0.00     30.16 o
  16   1   5        3.68        0.00     28.10 o
  17   1   5       30.25       62.75     14.70 o
   0   2   5      501.89      539.68     15.64 o
   1   2   5     1360.92     1427.32     39.71 o
   2   2   5      389.24      391.79     11.24 o
   3   2   5      200.05      212.99      9.27 o
   4   2   5        2.20        3.37     15.36 o
   5   2   5     1167.11     1227.91     36.81 o
   6   2   5      981.80     1036.93     29.41 o
   7   2   5      142.91      137.40     10.40 o
   8   2   5       30.91       36.15      9.27 o
   9   2   5      213.90      216.83     12.93 o
  10   2   5        8.87      -26.04     26.04 o
  11   2   5        0.96      -23.70     23.70 o
  12   2   5       36.49       54.14     12.64 o
  13   2   5      134.02      130.75     14.70 o
  14   2   5      256.45      268.44     18.36 o
  15   2   5      291.55      304.96     20.98 o
  16   2   5       22.55       43.83     13.30 o
  17   2   5       11.81       24.45     14.24 o
   1   3   5     1259.96     1264.53     37.18 o
   2   3   5     1161.46     1134.15     32.13 o
   3   3   5       20.64      -10.30     17.98 o
   4   3   5      839.07      891.10     27.72 o
   5   3   5       75.15       56.67      9.74 o
   6   3   5       12.62       -2.62      9.37 o
   7   3   5      406.19      427.57     15.64 o
   8   3   5       23.82       22.10     10.30 o
   9   3   5       61.70       72.59     11.71 o
  10   3   5      140.49      140.02     13.67 o
  11   3   5      424.82      461.66     19.01 o
  12   3   5        0.27        8.99     11.33 o
  13   3   5       58.43       76.99     14.24 o
  14   3   5       16.63        2.81     26.13 o
  15   3   5       19.90      -35.87     35.87 o
  16   3   5       15.01      -38.03     38.03 o
   0   4   5      332.47      352.54     14.24 o
   1   4   5     1090.42     1056.41     31.94 o
   2   4   5       20.66       10.77     22.39 o
   3   4   5      113.30      110.61     11.15 o
   4   4   5       89.53       90.20     11.33 o
   5   4   5       93.06       99.75     11.33 o
   6   4   5       11.88        1.78     22.39 o
   7   4   5       21.16       24.07     11.24 o
   8   4   5        5.10       -2.06     21.92 o
   9   4   5        1.16      -25.94     25.94 o
  10   4   5      110.54      124.85     13.21 o
  11   4   5      398.32      393.29     19.48 o
  12   4   5       32.97       39.24     13.21 o
  13   4   5        7.94      -17.33     27.44 o
  14   4   5       75.07        3.09     34.00 o
  15   4   5      128.52      133.00     18.26 o
   1   5   5       53.30       62.94     11.71 o
   2   5   5        8.79       17.14     10.02 o
   3   5   5      677.95      704.06     20.70 o
   4   5   5      508.06      484.98     18.26 o
   5   5   5        9.88       14.24     10.40 o
   6   5   5       11.81        3.28     11.71 o
   7   5   5        1.22      -20.42     25.85 o
   8   5   5       14.36        0.00     12.27 o
   9   5   5      153.04      139.37     15.27 o
  10   5   5       11.85      -27.63     27.63 o
  11   5   5       86.78       94.22     14.52 o
  12   5   5        5.10      -24.07     25.20 o
  13   5   5       65.81       45.05     15.45 o
  14   5   5        1.11      -36.06     36.06 o
   0   6   5      401.85      345.89     18.64 o
   1   6   5      692.58      646.27     22.20 o
   2   6   5       79.65       30.72     14.14 o
   3   6   5      493.89      491.91     20.32 o
   4   6   5        3.77      -14.61     25.29 o
   5   6   5       22.24       35.31     12.18 o
   6   6   5       18.96       19.76     12.18 o
   7   6   5       10.46       25.57     11.99 o
   8   6   5        4.97       10.40     13.30 o
   9   6   5       75.54       89.73     15.45 o
  10   6   5       54.58       59.94     15.27 o
  11   6   5       13.91       13.02     29.50 o
  12   6   5        1.45      -10.30     34.09 o
   1   7   5       38.11       39.90     14.24 o
   2   7   5       73.56       75.30     14.99 o
   3   7   5      183.88      193.51     17.23 o
   4   7   5      112.37       95.25     14.70 o
   5   7   5        3.60      -17.89     29.13 o
   6   7   5       39.35       51.61     13.49 o
   7   7   5        3.36      -29.78     29.78 o
   8   7   5        4.70       -3.28     29.41 o
   9   7   5        0.70      -31.00     31.00 o
   0   8   5        0.06        0.00     32.97 o
   1   8   5        7.68        3.28     26.79 o
   2   8   5       51.41       66.13     15.27 o
   3   8   5      165.13      171.50     17.61 o
   4   8   5        9.03      -10.12     28.10 o
   5   8   5       25.31       40.65     14.52 o
   0   0   6     9387.10     9359.74     88.23 o
   1   0   6    18695.69    18918.04    125.51 o
   2   0   6       41.90       44.02      7.02 o
   3   0   6      549.15      552.89     16.30 o
   4   0   6      280.32      320.32     10.30 o
   5   0   6     2836.27     2939.21     60.13 o
   6   0   6      880.45      929.31     25.48 o
   7   0   6     2793.83     2727.34     63.97 o
   8   0   6       52.40       36.43      9.27 o
   9   0   6      333.63      306.56     14.42 o
  10   0   6      199.35      206.24     13.67 o
  11   0   6      333.72      346.46     16.58 o
  12   0   6       13.89      -24.63     24.63 o
  13   0   6      205.11      181.80     15.55 o
  14   0   6        5.10       25.94     12.08 o
  15   0   6       43.38       49.17     12.55 o
  16   0   6       21.54        6.18     30.44 o
  17   0   6       31.25      -36.62     39.24 o
   1   1   6       34.73       28.85      6.84 o
   2   1   6       77.81       70.06      7.40 o
   3   1   6     1100.82     1086.48     31.10 o
   4   1   6       37.53       31.19      7.49 o
   5   1   6      234.82      243.52     10.21 o
   6   1   6      532.23      616.39     17.89 o
   7   1   6       23.31       27.54      8.71 o
   8   1   6      433.36      469.71     15.55 o
   9   1   6      505.40      516.64     16.95 o
  10   1   6       30.26       42.90     10.86 o
  11   1   6      194.47      198.19     14.61 o
  12   1   6       46.67      -29.88     29.88 o
  13   1   6       58.89       63.03     13.30 o
  14   1   6       60.57       36.72     13.86 o
  15   1   6       51.79       44.77     14.05 o
  16   1   6        0.19      -21.92     25.29 o
  17   1   6        3.88      -32.50     32.50 o
   0   2   6     2798.64     2824.57     57.32 o
   1   2   6      741.86      769.15     23.04 o
   2   2   6        0.05       -6.46     14.80 o
   3   2   6      120.18      127.85      8.80 o
   4   2   6       15.15       23.32      7.40 o
   5   2   6      179.97      212.43     10.58 o
   6   2   6       45.29       50.30      8.80 o
   7   2   6      282.90      282.77     13.39 o
   8   2   6        2.49        7.59      9.65 o
   9   2   6        2.35       21.92      9.93 o
  10   2   6       51.29       69.03     11.61 o
  11   2   6      276.56      310.68     17.33 o
  12   2   6        9.64       22.76     11.80 o
  13   2   6       44.12       48.14     13.58 o
  14   2   6        1.08      -16.67     28.00 o
  15   2   6        9.42      -23.98     29.04 o
  16   2   6       39.28      -22.67     31.56 o
  17   2   6       37.92       13.96     35.87 o
   1   3   6      656.24      717.17     21.26 o
   2   3   6      260.46      240.34     11.80 o
   3   3   6       11.32      -18.36     18.36 o
   4   3   6      254.74      266.00     12.74 o
   5   3   6      416.85      448.92     14.80 o
   6   3   6      277.11      309.74     13.21 o
   7   3   6      648.65      640.93     18.73 o
   8   3   6       61.66       57.60     11.52 o
   9   3   6      160.50      151.08     14.24 o
  10   3   6        1.71        2.81     11.05 o
  11   3   6      214.61      228.82     16.11 o
  12   3   6       40.95       46.18     12.18 o
  13   3   6        1.53      -26.51     26.51 o
  14   3   6       87.92      107.80     15.74 o
  15   3   6        0.85       -7.96     13.21 o
  16   3   6        0.28      -13.39     31.10 o
   0   4   6       60.06       65.84      9.93 o
   1   4   6      490.45      486.01     16.02 o
   2   4   6       25.54       38.59     10.02 o
   3   4   6        0.02        0.00     19.58 o
   4   4   6       32.42       18.17     10.68 o
   5   4   6        0.03       -7.21     20.89 o
   6   4   6        1.47        2.06      9.93 o
   7   4   6       11.30       21.92     10.58 o
   8   4   6       72.61       69.40     12.83 o
   9   4   6      115.26      120.54     14.33 o
  10   4   6       50.05        4.87     28.66 o
  11   4   6       64.25       65.66     12.55 o
  12   4   6        6.72        2.81     26.32 o
  13   4   6        7.20      -17.70     27.07 o
  14   4   6        8.16        1.50     14.14 o
  15   4   6        4.60      -10.12     32.59 o
   1   5   6       55.92       46.92     11.61 o
   2   5   6       24.62      -19.86     27.63 o
   3   5   6        1.80      -18.17     26.88 o
   4   5   6       75.95       85.42     12.93 o
   5   5   6        1.47        6.46     26.04 o
   6   5   6        6.15        8.99     21.73 o
   7   5   6       94.95      110.33     13.58 o
   8   5   6       25.53       19.86     12.08 o
   9   5   6      136.21      140.68     13.67 o
  10   5   6        0.00       18.36     11.71 o
  11   5   6      110.08      135.34     14.89 o
  12   5   6        7.14       13.49     13.02 o
  13   5   6       76.38       74.65     16.39 o
  14   5   6       16.36       36.06     14.70 o
   0   6   6       73.11       86.08     13.77 o
   1   6   6      135.39      106.68     14.80 o
   2   6   6       67.11       70.53     13.86 o
   3   6   6       67.32       74.55     14.52 o
   4   6   6      187.73      170.28     15.36 o
   5   6   6       44.92       43.46     13.39 o
   6   6   6        0.07        5.34     27.16 o
   7   6   6       43.94       49.83     13.67 o
   8   6   6       33.08        5.81     28.57 o
   9   6   6        4.19      -12.08     24.82 o
  10   6   6       10.70       29.88     13.67 o
  11   6   6      141.66      157.82     16.58 o
  12   6   6        4.02      -17.51     33.34 o
   1   7   6        3.97      -30.07     30.07 o
   2   7   6        4.30        9.27     12.36 o
   3   7   6        0.77        8.05     12.55 o
   4   7   6        0.05      -32.31     32.31 o
   5   7   6       20.16       17.51     13.58 o
   6   7   6        0.22        3.09     22.85 o
   7   7   6       34.95        3.65     14.89 o
   8   7   6        0.05      -30.53     30.53 o
   9   7   6       12.95      -31.19     31.19 o
   0   8   6       49.62       77.65     15.17 o
   1   8   6       29.30       39.24     14.05 o
   2   8   6       12.28       20.89     14.24 o
   3   8   6        1.94      -34.84     34.84 o
   4   8   6       31.28       -7.96     16.95 o
   1   1   7      295.70      316.58     10.58 o
   2   1   7      270.36      278.27     10.21 o
   3   1   7      443.25      464.38     14.14 o
   4   1   7      148.50      166.06      8.99 o
   5   1   7       11.65        6.37     15.55 o
   6   1   7       86.85       68.56      9.65 o
   7   1   7       63.63       56.67     10.30 o
   8   1   7        1.85      -22.20     22.20 o
   9   1   7       19.16       16.58     10.30 o
  10   1   7        0.36      -16.02     23.32 o
  11   1   7      106.40      109.02     12.74 o
  12   1   7       15.94       19.67     11.90 o
  13   1   7      164.51      140.31     16.48 o
  14   1   7        0.00       -2.53     10.77 o
  15   1   7       18.77      -32.69     35.78 o
  16   1   7       13.85        3.18     33.53 o
  17   1   7       23.13       17.33     36.81 o
   0   2   7      185.50      180.30      9.46 o
   1   2   7      318.22      316.39     11.24 o
   2   2   7      233.90      237.25     10.77 o
   3   2   7      314.72      317.05     11.90 o
   4   2   7      155.13      182.08      9.83 o
   5   2   7      875.63      876.58     25.85 o
   6   2   7       82.09       81.86      9.93 o
   7   2   7      824.16      836.87     24.73 o
   8   2   7       10.68       20.14      9.93 o
   9   2   7       24.72       29.97     10.68 o
  10   2   7       75.99       63.13     12.93 o
  11   2   7       22.71       33.62     12.18 o
  12   2   7       18.60        7.31     26.23 o
  13   2   7      366.50      360.32     19.76 o
  14   2   7        0.43      -28.10     28.10 o
  15   2   7       75.09       50.39     16.86 o
  16   2   7        0.06      -23.23     32.31 o
   1   3   7        4.35       -0.56      8.24 o
   2   3   7      568.69      570.59     18.45 o
   3   3   7      463.63      477.86     15.27 o
   4   3   7      437.10      448.64     14.89 o
   5   3   7      602.69      617.05     19.20 o
   6   3   7      282.07      298.59     14.14 o
   7   3   7       94.66       98.81     11.71 o
   8   3   7       78.50       66.13     12.18 o
   9   3   7      386.26      414.74     17.61 o
  10   3   7        2.80      -26.13     26.13 o
  11   3   7       44.99       11.99     28.10 o
  12   3   7       51.96       73.34     13.77 o
  13   3   7       66.36       53.76     14.42 o
  14   3   7        9.24       -5.99     28.85 o
  15   3   7        1.27       10.30     13.58 o
  16   3   7        8.10      -17.14     26.79 o
   0   4   7      636.66      662.66     21.45 o
   1   4   7      404.29      431.78     15.92 o
   2   4   7      181.52      190.60     13.11 o
   3   4   7     1072.47     1015.02     29.60 o
   4   4   7      232.98      228.63     13.96 o
   5   4   7        6.41        7.59     22.10 o
   6   4   7        4.07      -17.89     24.54 o
   7   4   7       43.99       -4.21     25.48 o
   8   4   7        0.01        8.90     24.07 o
   9   4   7       11.32       -2.34     25.66 o
  10   4   7       28.61       31.75     12.55 o
  11   4   7      199.98      209.15     16.30 o
  12   4   7        2.36        5.90     12.18 o
  13   4   7       65.42       52.54     15.27 o
  14   4   7        0.44      -29.32     29.32 o
  15   4   7        1.63      -24.16     27.82 o
   1   5   7      268.26      257.85     15.55 o
   2   5   7       73.70       74.46     12.64 o
   3   5   7       36.87       29.78     11.33 o
   4   5   7      239.41      231.53     14.61 o
   5   5   7       19.40       27.35     11.99 o
   6   5   7      134.24      127.01     13.58 o
   7   5   7       37.86       44.21     12.83 o
   8   5   7       50.53       10.21     27.63 o
   9   5   7      361.54      371.00     19.11 o
  10   5   7        2.98      -11.24     25.20 o
  11   5   7       35.64       14.42     12.93 o
  12   5   7       22.66      -25.29     33.44 o
  13   5   7        3.55       -3.37     28.19 o
   0   6   7      184.51      174.68     15.74 o
   1   6   7      434.38      449.39     20.61 o
   2   6   7        0.00      -27.82     27.82 o
   3   6   7       29.86       12.64     28.29 o
   4   6   7       22.96       14.89     12.74 o
   5   6   7      604.00      568.25     22.95 o
   6   6   7        2.14        6.37     12.46 o
   7   6   7       52.07       59.10     13.39 o
   8   6   7        3.50        0.00     12.27 o
   9   6   7       42.04       38.59     14.52 o
  10   6   7        5.95        0.00     30.72 o
  11   6   7       16.44      -23.79     29.78 o
   1   7   7      347.14      346.46     20.51 o
   2   7   7       12.11       43.08     13.67 o
   3   7   7       18.68       13.86     13.58 o
   4   7   7        5.05       -6.09     29.60 o
   5   7   7       15.66      -31.85     31.85 o
   6   7   7        2.43       -3.18     25.48 o
   7   7   7       10.02      -26.13     29.50 o
   8   7   7        4.00      -23.60     32.88 o
   0   8   7        6.76       13.67     28.47 o
   1   8   7        4.73       10.21     14.33 o
   2   8   7       47.57       61.07     14.80 o
   0   0   8       74.70       68.28      8.05 o
   1   0   8     2379.07     2487.10     54.23 o
   2   0   8      143.54      157.63      9.09 o
   3   0   8      258.95      255.98     10.86 o
   4   0   8        5.15       -2.53     16.58 o
   5   0   8        4.95       -5.43     17.05 o
   6   0   8       13.46        7.31     18.17 o
   7   0   8       48.15       52.26      9.74 o
   8   0   8       17.80       10.68      9.55 o
   9   0   8      698.24      656.29     20.51 o
  10   0   8       88.12       78.30     12.08 o
  11   0   8       72.72       75.02     12.27 o
  12   0   8        0.03        8.80     11.99 o
  13   0   8      302.70      290.73     18.92 o
  14   0   8        0.63      -28.10     28.10 o
  15   0   8        0.77        4.87     12.64 o
  16   0   8        0.91      -30.07     30.07 o
   1   1   8     6355.57     6870.01     91.04 o
   2   1   8      389.09      398.81     13.58 o
   3   1   8      539.55      526.29     15.83 o
   4   1   8      396.49      404.99     13.30 o
   5   1   8      270.52      248.67     11.80 o
   6   1   8      196.66      203.81     11.33 o
   7   1   8      908.24     1050.51     30.44 o
   8   1   8      194.83      193.88     12.64 o
   9   1   8      105.06      115.67     12.27 o
  10   1   8       43.15       -2.06     28.10 o
  11   1   8       44.12       17.80     12.27 o
  12   1   8        0.64        0.00     21.73 o
  13   1   8      226.55      194.63     17.61 o
  14   1   8       13.59       13.77     12.36 o
  15   1   8       11.23        6.09     27.44 o
  16   1   8        5.64       33.53     13.21 o
   0   2   8      249.45      264.22     10.96 o
   1   2   8        0.01       -5.15     17.70 o
   2   2   8      533.93      521.70     16.67 o
   3   2   8     1280.26     1323.16     40.09 o
   4   2   8        6.86      -19.11     19.11 o
   5   2   8      154.27      177.11     11.43 o
   6   2   8       11.03        9.83      9.37 o
   7   2   8      324.79      340.65     14.99 o
   8   2   8      131.83      155.39     12.74 o
   9   2   8        5.03       14.70     11.05 o
  10   2   8       13.43       36.72     10.49 o
  11   2   8      163.58      156.04     15.08 o
  12   2   8        0.35       13.39     11.71 o
  13   2   8       94.42       97.13     14.80 o
  14   2   8        0.54      -28.29     28.29 o
  15   2   8        0.45       -0.75     13.58 o
  16   2   8        6.62      -13.58     29.32 o
   1   3   8        2.38       16.11      8.71 o
   2   3   8       73.65       85.14     10.49 o
   3   3   8      135.74      119.51     11.61 o
   4   3   8        2.88        3.84      9.65 o
   5   3   8      131.60      115.58     11.99 o
   6   3   8      147.26      146.96     12.55 o
   7   3   8       29.92        0.00     22.95 o
   8   3   8       13.94        7.87     11.43 o
   9   3   8       96.66       96.57     12.64 o
  10   3   8       17.15       32.22     11.80 o
  11   3   8       10.13       -1.12     13.02 o
  12   3   8       10.97       -1.22     12.93 o
  13   3   8       45.94       32.41     13.77 o
  14   3   8        0.18      -28.47     28.47 o
  15   3   8        4.97       -9.83     28.47 o
   0   4   8       24.90       17.23     10.86 o
   1   4   8      207.22      205.40     13.58 o
   2   4   8       96.77      121.10     12.27 o
   3   4   8       93.51      104.81     12.27 o
   4   4   8       29.09       39.06     11.15 o
   5   4   8        0.67      -23.13     23.13 o
   6   4   8        3.04       16.48     10.77 o
   7   4   8        6.30       21.54     10.86 o
   8   4   8      218.73      207.93     16.02 o
   9   4   8      578.32      587.73     22.67 o
  10   4   8        4.39        7.77     24.16 o
  11   4   8        0.52       13.96     11.90 o
  12   4   8       10.13       20.98     13.49 o
  13   4   8        7.50       25.20     14.14 o
  14   4   8        2.02      -31.19     31.19 o
   1   5   8        4.56       10.68     23.98 o
   2   5   8       33.39       15.74     13.30 o
   3   5   8        1.62       -8.80     22.48 o
   4   5   8      165.47      168.78     14.80 o
   5   5   8      100.30       83.83     13.39 o
   6   5   8        0.08        7.21     24.07 o
   7   5   8       85.09       84.30     13.58 o
   8   5   8       31.36       38.96     13.39 o
   9   5   8       21.39       35.12     12.46 o
  10   5   8       80.84       68.56     13.96 o
  11   5   8        5.53      -27.63     27.63 o
  12   5   8       12.01       32.22     13.49 o
  13   5   8       22.01        6.84     32.97 o
   0   6   8       35.92       18.26     12.83 o
   1   6   8       29.77       37.84     12.93 o
   2   6   8       23.11       21.45     12.08 o
   3   6   8      103.30       89.54     14.80 o
   4   6   8      102.06      125.98     15.74 o
   5   6   8       51.00       32.41     15.08 o
   6   6   8        7.02        2.81     27.07 o
   7   6   8        0.05       -8.80     24.45 o
   8   6   8       26.03      -15.27     28.19 o
   9   6   8      155.20      152.11     17.51 o
  10   6   8        5.26      -19.95     29.41 o
  11   6   8        6.13        0.00     31.94 o
   1   7   8        1.86      -32.88     32.88 o
   2   7   8       53.68       49.36     14.80 o
   3   7   8        0.35       27.82     14.14 o
   4   7   8       86.19      107.43     15.55 o
   5   7   8        1.92        1.50     13.39 o
   6   7   8       43.64       12.74     14.89 o
   7   7   8        0.44      -16.77     28.66 o
   8   7   8       59.29      -13.86     35.31 o
   1   1   9       75.74       63.50      9.27 o
   2   1   9       96.45      108.09      9.55 o
   3   1   9       48.07       52.45      8.71 o
   4   1   9        0.30      -12.93     17.42 o
   5   1   9       54.52       44.30      9.65 o
   6   1   9       31.57       34.47      9.46 o
   7   1   9        0.62      -20.04     20.04 o
   8   1   9        6.06       -5.62     10.21 o
   9   1   9      191.00      193.32     13.86 o
  10   1   9       21.32       39.34     11.24 o
  11   1   9       74.52       91.88     13.21 o
  12   1   9      145.55      123.35     15.27 o
  13   1   9      128.36      153.89     16.20 o
  14   1   9       10.77       -8.80     13.67 o
  15   1   9       36.59       12.64     33.53 o
  16   1   9        0.60       24.35     14.33 o
   0   2   9       41.01        0.00     21.82 o
   1   2   9       33.19       34.84      9.55 o
   2   2   9      613.67      627.82     18.73 o
   3   2   9      359.87      364.06     14.14 o
   4   2   9      351.75      340.56     14.42 o
   5   2   9     1126.08     1159.44     34.37 o
   6   2   9        1.19       10.49      9.37 o
   7   2   9      100.05      109.21     12.46 o
   8   2   9       54.75       67.06     11.15 o
   9   2   9       68.74       51.98     12.55 o
  10   2   9       10.27       12.64     12.08 o
  11   2   9       34.38       12.27     28.66 o
  12   2   9        0.58      -10.49     27.54 o
  13   2   9      252.28      218.70     19.11 o
  14   2   9        6.34        6.09     27.26 o
  15   2   9       86.05       89.82     14.99 o
   1   3   9        8.31      -22.85     24.16 o
   2   3   9        6.53       14.89     10.40 o
   3   3   9        5.69        8.52     20.32 o
   4   3   9       52.89       56.48     11.05 o
   5   3   9      124.74      116.23     12.55 o
   6   3   9       70.66       65.19     11.99 o
   7   3   9       47.72       66.03     11.52 o
   8   3   9        9.47        3.18     11.15 o
   9   3   9       39.35       30.07     11.90 o
  10   3   9        1.49       -3.93     11.71 o
  11   3   9      122.45      143.40     14.99 o
  12   3   9      128.58       91.70     15.74 o
  13   3   9       75.42       94.50     14.99 o
  14   3   9       13.83       32.97     13.21 o
  15   3   9       11.90        7.02     14.24 o
   0   4   9       22.63       28.57     11.05 o
   1   4   9       36.00       37.56     11.52 o
   2   4   9        1.62        8.24     10.21 o
   3   4   9      536.81      537.15     19.11 o
   4   4   9        1.13      -24.35     24.91 o
   5   4   9      369.39      356.29     16.30 o
   6   4   9        0.48       -7.49     10.86 o
   7   4   9      615.71      638.03     21.92 o
   8   4   9        1.88       16.77     11.61 o
   9   4   9      304.57      256.54     18.36 o
  10   4   9       28.60       46.08     12.46 o
  11   4   9       53.02       81.86     14.05 o
  12   4   9        2.51        9.09     26.32 o
  13   4   9       97.34       98.25     16.77 o
  14   4   9        1.25      -36.25     36.25 o
   1   5   9       13.53       11.24     25.20 o
   2   5   9        0.21        2.25     23.70 o
   3   5   9      457.14      458.66     20.23 o
   4   5   9      142.06      117.36     15.27 o
   5   5   9       58.66       87.67     13.11 o
   6   5   9       52.77       52.92     13.58 o
   7   5   9      211.97      202.78     17.70 o
   8   5   9       23.77       44.30     13.77 o
   9   5   9        2.57      -32.13     32.13 o
  10   5   9       43.73        9.09     32.59 o
  11   5   9       44.99       66.69     14.70 o
  12   5   9        1.03      -29.22     29.22 o
   0   6   9       10.12        7.96     24.82 o
   1   6   9      138.80      161.19     15.55 o
   2   6   9       47.49       47.77     12.93 o
   3   6   9       40.31       35.87     13.96 o
   4   6   9      119.43      114.27     15.36 o
   5   6   9       14.18      -25.76     29.32 o
   6   6   9        3.39        2.90     29.88 o
   7   6   9       39.60       20.32     13.96 o
   8   6   9        5.19       18.26     13.30 o
   9   6   9       67.65       59.19     16.39 o
  10   6   9       13.49      -17.14     31.66 o
   1   7   9        5.44      -18.83     29.69 o
   2   7   9        0.07        9.46     27.35 o
   3   7   9      430.24      446.02     22.67 o
   4   7   9       18.91       20.98     14.42 o
   5   7   9        0.87        6.65     30.72 o
   6   7   9       13.42       -0.75     15.17 o
   7   7   9       28.60        1.59     15.45 o
   0   0  10     5892.63     6370.33     96.38 o
   1   0  10     4105.37     4221.35     79.99 o
   2   0  10      844.60      936.15     28.85 o
   3   0  10      312.68      298.97     13.11 o
   4   0  10      145.69      144.80     10.96 o
   5   0  10       46.76       47.02     10.49 o
   6   0  10      495.91      471.31     16.77 o
   7   0  10      144.34      158.10     13.30 o
   8   0  10      335.88      318.26     16.30 o
   9   0  10      182.45      183.95     15.36 o
  10   0  10       48.31       57.51     12.64 o
  11   0  10        0.29      -25.20     25.20 o
  12   0  10        0.70        0.00     25.57 o
  13   0  10       88.77       74.93     14.24 o
  14   0  10       17.44        8.99     25.01 o
  15   0  10      128.24      121.39     17.42 o
  16   0  10        9.60        8.80     16.02 o
   1   1  10      523.85      577.05     17.23 o
   2   1  10      562.04      571.43     16.67 o
   3   1  10      786.58      780.30     24.73 o
   4   1  10        6.30       23.98      8.71 o
   5   1  10       57.62       61.82      9.93 o
   6   1  10       34.70       42.99     10.49 o
   7   1  10      847.36      968.09     31.10 o
   8   1  10        4.11      -25.94     25.94 o
   9   1  10       55.11       29.78     12.64 o
  10   1  10       11.43      -26.69     26.69 o
  11   1  10       69.95       73.43     13.30 o
  12   1  10      169.12      171.31     16.95 o
  13   1  10       29.57      -30.72     30.72 o
  14   1  10       88.15       99.66     15.55 o
  15   1  10        5.75        6.84     13.67 o
   0   2  10      219.03      216.92     12.93 o
   1   2  10      357.79      381.86     14.80 o
   2   2  10        7.01        0.00     20.70 o
   3   2  10      407.75      387.29     15.08 o
   4   2  10       11.75       -6.84     23.79 o
   5   2  10       81.45       82.42     11.33 o
   6   2  10       35.57       45.61     11.24 o
   7   2  10      449.37      469.71     18.64 o
   8   2  10       33.12       37.28     11.61 o
   9   2  10       62.53       68.00     12.74 o
  10   2  10       47.01       42.62     12.18 o
  11   2  10        1.99        2.53     23.70 o
  12   2  10        2.01       -6.37     12.55 o
  13   2  10       40.83       60.32     13.96 o
  14   2  10        0.01       -2.90     13.39 o
  15   2  10       21.17        6.74     33.53 o
   1   3  10      618.91      639.81     19.76 o
   2   3  10      243.51      269.18     14.99 o
   3   3  10        0.65      -10.77     10.77 o
   4   3  10      255.62      250.08     14.89 o
   5   3  10      176.39      150.14     14.33 o
   6   3  10        1.91       -8.24     23.88 o
   7   3  10       90.29      119.79     13.39 o
   8   3  10      251.63      262.44     16.86 o
   9   3  10       19.86       23.32     11.71 o
  10   3  10      398.01      422.13     20.32 o
  11   3  10      154.07      189.95     16.77 o
  12   3  10        0.76       -2.90     28.19 o
  13   3  10       10.58       11.33     12.36 o
  14   3  10        1.87      -13.11     33.53 o
   0   4  10      130.77      135.44     13.77 o
   1   4  10       89.54       91.51     12.74 o
   2   4  10       63.45       52.45     12.55 o
   3   4  10        0.00       -5.43     11.52 o
   4   4  10      268.80      275.27     16.58 o
   5   4  10       89.19       59.66     14.52 o
   6   4  10       84.74       82.24     13.49 o
   7   4  10       74.25       93.19     13.96 o
   8   4  10       21.26      -29.32     29.32 o
   9   4  10       16.27       -2.62     25.20 o
  10   4  10       13.21      -31.66     31.66 o
  11   4  10       98.16       78.30     16.39 o
  12   4  10        0.21      -12.64     29.22 o
  13   4  10        8.72      -33.44     34.09 o
   1   5  10       55.40       57.41     13.11 o
   2   5  10      176.11      169.06     14.99 o
   3   5  10       94.96       95.44     14.24 o
   4   5  10      174.83      207.46     16.30 o
   5   5  10       11.07        3.56     12.74 o
   6   5  10       23.58       20.70     12.46 o
   7   5  10        0.22        5.53     23.60 o
   8   5  10      264.07      253.07     18.17 o
   9   5  10       92.50      124.01     15.55 o
  10   5  10      133.68      138.71     17.33 o
  11   5  10       70.53       75.12     15.08 o
  12   5  10        1.04      -13.86     32.13 o
   0   6  10        1.28      -11.15     28.29 o
   1   6  10       48.05        2.81     31.38 o
   2   6  10        0.00       18.83     11.71 o
   3   6  10       45.73       46.64     14.05 o
   4   6  10      110.87       90.29     16.86 o
   5   6  10       18.60       27.44     14.24 o
   6   6  10        0.53      -15.27     29.22 o
   7   6  10        0.35      -34.00     34.00 o
   8   6  10       42.35       65.75     13.58 o
   9   6  10       30.16      -30.63     36.81 o
   1   7  10       52.06       63.78     14.80 o
   2   7  10       65.24       63.41     14.52 o
   3   7  10       41.57       58.82     14.99 o
   4   7  10       41.11       17.89     16.30 o
   5   7  10        1.95       -8.71     15.55 o
   6   7  10        1.13        7.21     13.39 o
   1   1  11      310.01      323.51     14.14 o
   2   1  11       46.66       46.55      9.83 o
   3   1  11       51.93       66.69     10.49 o
   4   1  11      543.39      569.46     17.61 o
   5   1  11       70.50       95.91     11.33 o
   6   1  11       45.52       53.39     11.43 o
   7   1  11      134.25      137.50     13.11 o
   8   1  11        3.08        6.37     11.05 o
   9   1  11        2.12       20.42     11.43 o
  10   1  11       44.65        9.93     26.13 o
  11   1  11       28.30       -5.25     28.66 o
  12   1  11       82.33       84.67     16.02 o
  13   1  11       12.48      -32.78     32.78 o
  14   1  11        8.59       22.10     13.21 o
  15   1  11        0.00       23.60     14.05 o
   0   2  11     1591.46     1641.24     50.76 o
   1   2  11      130.67      131.31     12.64 o
   2   2  11      111.87       92.07     12.08 o
   3   2  11       61.80       66.41     11.05 o
   4   2  11      458.03      497.53     17.70 o
   5   2  11       11.50       -1.97     24.54 o
   6   2  11       19.54       36.43     11.33 o
   7   2  11      707.05      704.81     21.64 o
   8   2  11       11.24      -11.24     25.38 o
   9   2  11      144.80      156.70     15.36 o
  10   2  11       45.42       65.47     12.18 o
  11   2  11       36.90       13.49     30.81 o
  12   2  11        0.05       -5.71     27.82 o
  13   2  11        6.60       23.32     13.67 o
  14   2  11      105.84      129.91     16.86 o
   1   3  11      374.82      381.11     16.30 o
   2   3  11        5.05      -13.49     25.85 o
   3   3  11        4.33       13.11     11.71 o
   4   3  11      690.58      671.93     21.17 o
   5   3  11       50.25       51.14     12.46 o
   6   3  11      356.74      307.02     17.80 o
   7   3  11       79.98       73.24     13.11 o
   8   3  11      147.87      139.65     15.55 o
   9   3  11      113.03      128.60     14.52 o
  10   3  11        1.85      -12.46     12.46 o
  11   3  11       28.67       35.40     13.49 o
  12   3  11       22.11       38.31     14.05 o
  13   3  11        0.23       -3.18     26.97 o
  14   3  11       22.17        3.37     32.50 o
   0   4  11      484.49      464.75     19.39 o
   1   4  11      164.70      142.27     15.27 o
   2   4  11       22.99       29.13     11.80 o
   3   4  11       76.70       84.01     13.58 o
   4   4  11      118.47      110.43     14.70 o
   5   4  11       14.21      -31.38     31.38 o
   6   4  11       58.88       45.15     13.67 o
   7   4  11       12.32       29.97     11.90 o
   8   4  11       42.49        0.00     31.94 o
   9   4  11        0.42       10.30     12.27 o
  10   4  11        5.63      -30.07     30.07 o
  11   4  11       31.75       46.55     13.77 o
  12   4  11        5.78      -31.47     31.47 o
  13   4  11       19.80       41.59     14.89 o
   1   5  11       33.61       -2.53     28.00 o
   2   5  11       84.27       92.73     13.77 o
   3   5  11        2.53        0.00     25.10 o
   4   5  11       34.26      -26.13     28.19 o
   5   5  11      110.42      117.64     14.99 o
   6   5  11       17.00       20.42     12.83 o
   7   5  11       43.16       47.67     13.67 o
   8   5  11       46.81       50.30     14.52 o
   9   5  11       28.78       32.31     13.49 o
  10   5  11       49.44       54.14     15.64 o
  11   5  11        5.34       10.21     30.72 o
   0   6  11      164.56      165.59     17.70 o
   1   6  11      171.56      184.14     16.30 o
   2   6  11       60.36       73.81     15.36 o
   3   6  11       12.10        0.00     31.75 o
   4   6  11      139.96      153.04     17.42 o
   5   6  11       79.07       77.18     15.83 o
   6   6  11        0.08      -28.29     28.29 o
   7   6  11        0.19       -6.84     13.67 o
   8   6  11        1.77       -7.02     15.83 o
   1   7  11       58.23       65.47     16.48 o
   2   7  11       53.56       65.10     14.70 o
   3   7  11        2.97       10.30     15.36 o
   4   7  11        0.00      -32.59     32.59 o
   0   0  12     3112.36     3156.22     77.93 o
   1   0  12      237.12      245.68     13.30 o
   2   0  12        0.35      -15.74     18.92 o
   3   0  12        0.60      -22.85     22.85 o
   4   0  12      277.88      271.43     14.52 o
   5   0  12      892.51      932.12     28.29 o
   6   0  12       15.10       31.66     11.05 o
   7   0  12     2475.10     2488.32     68.56 o
   8   0  12       15.03       -8.99     28.38 o
   9   0  12       87.28       94.97     14.14 o
  10   0  12       18.67       38.68     12.55 o
  11   0  12      502.98      570.87     23.23 o
  12   0  12       48.45       65.00     13.58 o
  13   0  12       29.62       31.85     13.67 o
  14   0  12       28.91        9.83     28.29 o
   1   1  12       22.94        3.47     24.35 o
   2   1  12      991.73     1012.49     31.28 o
   3   1  12      414.36      409.77     16.77 o
   4   1  12      326.55      282.67     15.45 o
   5   1  12       35.74       39.90     11.15 o
   6   1  12      694.92      719.89     21.26 o
   7   1  12      469.75      480.49     19.76 o
   8   1  12      515.07      574.90     21.35 o
   9   1  12      430.48      438.24     20.51 o
  10   1  12        1.08      -15.74     26.41 o
  11   1  12       28.83        0.00     28.94 o
  12   1  12        4.85       14.33     13.11 o
  13   1  12        8.67        6.28     27.16 o
  14   1  12       21.12       45.33     14.05 o
   0   2  12      169.52      167.09     13.67 o
   1   2  12       26.62       22.57     11.52 o
   2   2  12        7.36      -13.30     22.76 o
   3   2  12        0.53        1.97     22.48 o
   4   2  12        3.12       26.69     11.05 o
   5   2  12      192.01      195.85     14.99 o
   6   2  12        0.09        2.15     23.98 o
   7   2  12      412.27      421.29     18.83 o
   8   2  12       78.36       57.13     13.49 o
   9   2  12        4.82       -3.47     11.52 o
  10   2  12       18.31       25.29     12.64 o
  11   2  12      111.66      125.69     16.02 o
  12   2  12       49.86       59.10     14.61 o
  13   2  12        0.60       25.10     12.74 o
  14   2  12        0.00       10.30     28.47 o
   1   3  12      257.75      251.01     16.02 o
   2   3  12       24.34       25.48     11.99 o
   3   3  12      442.94      398.16     18.83 o
   4   3  12      231.96      237.15     15.92 o
   5   3  12      369.57      387.95     19.01 o
   6   3  12      564.41      588.29     21.82 o
   7   3  12       85.72       77.83     13.77 o
   8   3  12      111.72       89.26     15.36 o
   9   3  12       50.66       39.53     14.05 o
  10   3  12       10.22        0.00     30.07 o
  11   3  12       11.08        0.00     30.16 o
  12   3  12        3.56        6.28     29.32 o
  13   3  12       12.08        0.00     29.50 o
   0   4  12       35.82       12.27     13.49 o
   1   4  12        0.03       29.97     10.86 o
   2   4  12        0.02        9.18     11.71 o
   3   4  12       15.61      -16.67     28.47 o
   4   4  12        1.41       10.68     13.39 o
   5   4  12        6.66      -30.44     30.44 o
   6   4  12       14.69        7.77     25.76 o
   7   4  12       14.37       22.39     11.90 o
   8   4  12       88.58       87.39     15.27 o
   9   4  12        2.60      -29.32     29.97 o
  10   4  12       29.56       27.07     14.61 o
  11   4  12       55.14       80.74     14.33 o
  12   4  12        3.09      -30.72     30.72 o
   1   5  12      216.06      195.94     17.23 o
   2   5  12      108.64      110.24     15.08 o
   3   5  12      201.40      189.29     16.30 o
   4   5  12      165.60      155.20     15.36 o
   5   5  12       10.97       18.26     13.49 o
   6   5  12       14.87       28.85     12.93 o
   7   5  12        5.18       -5.99     31.00 o
   8   5  12        8.08       12.46     29.32 o
   9   5  12       16.07       35.97     13.67 o
  10   5  12        4.60        6.74     23.98 o
   0   6  12       28.95       30.25     14.42 o
   1   6  12        1.35        7.77     12.55 o
   2   6  12        0.46      -18.45     28.19 o
   3   6  12        3.12      -12.46     30.81 o
   4   6  12       13.28       15.36     13.67 o
   5   6  12       58.10       36.62     15.55 o
   6   6  12        2.17      -31.94     31.94 o
   7   6  12        0.54      -30.81     31.94 o
   1   7  12        2.96      -17.61     34.65 o
   1   1  13       60.41       57.23     12.27 o
   2   1  13        4.30       -3.93     25.57 o
   3   1  13      100.62      120.82     13.21 o
   4   1  13       33.35       32.97     11.43 o
   5   1  13      193.69      172.99     14.24 o
   6   1  13        6.47       16.39     11.99 o
   7   1  13       65.32       62.75     14.14 o
   8   1  13       77.04       85.61     13.67 o
   9   1  13        6.26        2.53     24.54 o
  10   1  13       35.06       41.59     13.39 o
  11   1  13        2.40       11.52     13.21 o
  12   1  13       27.09       12.46     29.22 o
  13   1  13        0.28        6.65     27.35 o
  14   1  13       25.36       -3.47     32.78 o
   0   2  13       63.16       44.30     12.46 o
   1   2  13       11.85       36.43     11.80 o
   2   2  13       53.97       64.81     12.83 o
   3   2  13      111.01      118.58     13.58 o
   4   2  13       12.68      -21.73     24.54 o
   5   2  13        0.67      -23.88     23.88 o
   6   2  13      361.72      345.71     19.11 o
   7   2  13      134.67      141.34     15.27 o
   8   2  13        9.92        2.34     13.58 o
   9   2  13      159.44      166.44     15.55 o
  10   2  13        4.21      -16.95     29.41 o
  11   2  13       90.46       88.32     15.08 o
  12   2  13       17.23       14.61     14.42 o
  13   2  13       27.20        6.74     31.10 o
   1   3  13        2.83      -26.79     26.79 o
   2   3  13       20.97       43.46     11.99 o
   3   3  13       52.52       57.41     12.55 o
   4   3  13      297.06      280.52     16.77 o
   5   3  13      123.71      116.05     14.99 o
   6   3  13       53.34       45.05     14.14 o
   7   3  13       72.94       74.46     13.21 o
   8   3  13        0.40        1.87     13.11 o
   9   3  13       58.47        8.52     27.26 o
  10   3  13      124.50      122.04     17.14 o
  11   3  13        2.48        7.96     12.74 o
  12   3  13        4.31        9.93     13.96 o
   0   4  13        5.07        2.44     24.35 o
   1   4  13       35.53       50.76     12.74 o
   2   4  13       28.84       27.07     12.93 o
   3   4  13       34.69       32.22     12.27 o
   4   4  13       38.43       29.32     13.21 o
   5   4  13       12.09        0.00     26.04 o
   6   4  13        0.22      -23.60     23.60 o
   7   4  13        0.95       -2.81     24.91 o
   8   4  13        4.14        2.06     12.64 o
   9   4  13        3.11      -31.19     31.19 o
  10   4  13       48.67       63.41     15.08 o
  11   4  13       30.81       13.58     29.60 o
   1   5  13      130.78      161.47     15.74 o
   2   5  13       75.47       63.13     14.89 o
   3   5  13        9.83       12.55     13.58 o
   4   5  13      102.95      122.79     15.55 o
   5   5  13        3.74        0.66     13.86 o
   6   5  13        3.84      -15.27     25.01 o
   7   5  13        0.91      -22.10     25.48 o
   8   5  13       55.87       53.57     15.55 o
   9   5  13       28.93       15.74     16.48 o
   0   6  13      195.82      201.47     18.92 o
   1   6  13       50.67       38.50     15.55 o
   2   6  13        0.89      -29.04     34.00 o
   3   6  13       27.52       33.16     15.55 o
   4   6  13        8.22      -23.23     32.31 o
   5   6  13        0.25      -14.61     14.61 o
   6   6  13       24.73      -34.56     34.56 o
   0   0  14       31.70       45.71     11.71 o
   1   0  14      172.99      151.08     13.96 o
   2   0  14      967.93      964.34     28.57 o
   3   0  14        4.81        2.15     24.73 o
   4   0  14       32.24       20.23     11.80 o
   5   0  14      167.07      146.77     16.20 o
   6   0  14        0.30        8.15     11.43 o
   7   0  14      367.62      377.46     19.76 o
   8   0  14       27.91        7.77     27.26 o
   9   0  14       17.45       -5.62     13.39 o
  10   0  14        5.56      -29.04     29.04 o
  11   0  14       24.93       23.70     15.17 o
  12   0  14        3.37       -5.15     14.05 o
  13   0  14        7.54        5.43     15.55 o
   1   1  14       28.32       26.04     12.36 o
   2   1  14        0.21       -4.21     28.85 o
   3   1  14        6.38      -10.86     27.72 o
   4   1  14     1333.08     1258.54     36.90 o
   5   1  14      358.01      363.22     18.83 o
   6   1  14     1710.51     1890.10     57.79 o
   7   1  14        3.06       16.11     11.71 o
   8   1  14       71.90       65.66     13.58 o
   9   1  14        0.98        8.90     12.36 o
  10   1  14       72.74       62.47     15.55 o
  11   1  14       12.64       43.74     13.96 o
  12   1  14        1.47      -26.32     31.85 o
  13   1  14        9.99       13.86     32.59 o
   0   2  14        7.51       24.54     11.61 o
   1   2  14       64.79       49.73     14.24 o
   2   2  14      122.77      115.11     14.61 o
   3   2  14        9.26      -25.20     28.10 o
   4   2  14      296.04      293.07     17.61 o
   5   2  14      210.53      222.35     16.11 o
   6   2  14       97.30       85.05     14.52 o
   7   2  14      266.98      289.70     18.83 o
   8   2  14       83.33       84.95     15.08 o
   9   2  14        0.27       11.43     27.72 o
  10   2  14       14.71        0.00     28.38 o
  11   2  14        0.23        7.96     13.21 o
  12   2  14        3.83       10.02     28.85 o
   1   3  14       38.43       50.76     13.49 o
   2   3  14      161.23      163.81     15.83 o
   3   3  14       14.09        7.40     27.26 o
   4   3  14      280.68      264.22     17.33 o
   5   3  14        0.42        2.34     12.93 o
   6   3  14       54.41       65.38     13.86 o
   7   3  14        0.02       11.43     12.83 o
   8   3  14        0.81      -22.85     31.10 o
   9   3  14        5.94        0.00     28.38 o
  10   3  14        0.00      -28.19     28.19 o
  11   3  14        0.00       -9.83     30.63 o
   0   4  14       41.97       51.23     13.21 o
   1   4  14        4.03       20.70     12.08 o
   2   4  14      154.49      130.28     16.02 o
   3   4  14       95.54       82.89     16.20 o
   4   4  14      229.36      211.68     17.61 o
   5   4  14      122.63      115.30     16.95 o
   6   4  14       54.52       14.52     30.91 o
   7   4  14       63.12       70.06     14.99 o
   8   4  14       10.86       23.04     14.33 o
   9   4  14       13.36      -29.22     34.19 o
  10   4  14       20.14       38.40     14.80 o
   1   5  14        1.96        6.84     12.83 o
   2   5  14        0.51      -31.85     31.85 o
   3   5  14        0.40      -21.17     30.44 o
   4   5  14        4.42       17.70     13.58 o
   5   5  14        5.98      -28.29     32.13 o
   6   5  14       23.73       -6.46     31.28 o
   7   5  14        1.30       -9.93     34.00 o
   8   5  14       17.51       41.21     14.33 o
   0   6  14        6.01       13.49     29.32 o
   1   6  14        0.13        0.00     28.57 o
   2   6  14       61.87       16.95     37.00 o
   3   6  14       53.99       73.62     15.55 o
   4   6  14        0.41        3.47     28.47 o
   1   1  15        0.26        2.15     11.71 o
   2   1  15        0.10      -24.82     24.82 o
   3   1  15        0.03        4.68     26.60 o
   4   1  15        0.38       -9.46     11.80 o
   5   1  15        5.69      -25.66     25.66 o
   6   1  15      180.35      192.85     15.83 o
   7   1  15        0.02       -2.72     29.13 o
   8   1  15      167.44      161.57     16.95 o
   9   1  15        1.76       34.37     12.83 o
  10   1  15        9.28        6.28     27.91 o
  11   1  15        0.60      -29.41     29.41 o
  12   1  15        4.70        3.47     28.38 o
   0   2  15       81.59       66.97     14.33 o
   1   2  15        0.54       -2.44     28.19 o
   2   2  15      430.92      379.80     20.23 o
   3   2  15        0.86       -9.93     29.22 o
   4   2  15        2.85        2.53     26.41 o
   5   2  15       18.59       15.55     11.90 o
   6   2  15       18.57        5.34     30.44 o
   7   2  15       16.38       21.92     12.74 o
   8   2  15       53.41       65.00     13.49 o
   9   2  15       35.56       52.54     14.42 o
  10   2  15        9.92       -9.46     31.56 o
  11   2  15        0.66      -10.77     15.08 o
   1   3  15       17.31      -20.61     29.32 o
   2   3  15       69.40       96.38     13.02 o
   3   3  15        0.02      -26.32     29.13 o
   4   3  15       83.60       72.12     15.36 o
   5   3  15       17.23       33.81     12.27 o
   6   3  15      152.18      165.69     17.51 o
   7   3  15        4.51        2.90     25.94 o
   8   3  15       61.04       30.81     14.99 o
   9   3  15       17.57      -25.29     33.44 o
  10   3  15       47.65       63.32     14.80 o
   0   4  15        6.35      -30.53     30.53 o
   1   4  15        1.99        4.59     12.74 o
   2   4  15      184.67      141.62     17.42 o
   3   4  15        1.28       -2.90     24.26 o
   4   4  15       89.75      113.61     16.20 o
   5   4  15       27.36       26.32     14.33 o
   6   4  15       91.09      101.72     16.58 o
   7   4  15       20.89       17.61     14.61 o
   8   4  15       41.49        6.56     32.59 o
   9   4  15       27.70       58.45     14.80 o
   1   5  15        0.45        6.28     29.13 o
   2   5  15        5.32       -3.18     30.81 o
   3   5  15        3.38       11.80     14.24 o
   4   5  15       93.62      105.65     17.23 o
   5   5  15        6.19       -6.65     33.16 o
   6   5  15       44.03       62.66     15.64 o
   0   0  16       10.92       32.59     12.08 o
   1   0  16       99.63       85.70     13.86 o
   2   0  16      450.51      414.55     20.89 o
   3   0  16       42.40       58.82     12.93 o
   4   0  16      402.90      381.49     20.42 o
   5   0  16        6.92       12.27     12.08 o
   6   0  16        0.16       -8.24     25.48 o
   7   0  16       16.72      -19.86     24.91 o
   8   0  16       88.62       85.23     14.99 o
   9   0  16       33.02       54.79     13.58 o
  10   0  16        2.07        0.00     25.01 o
  11   0  16       24.81       52.36     15.17 o
   1   1  16       23.68       22.85     13.58 o
   2   1  16      141.64      127.94     15.74 o
   3   1  16        0.01        2.90     11.90 o
   4   1  16       16.31       -7.77     30.25 o
   5   1  16      182.79      168.97     16.20 o
   6   1  16       59.55       29.97     13.77 o
   7   1  16      132.87      157.26     16.58 o
   8   1  16        6.65        0.00     27.26 o
   9   1  16       39.00       48.05     15.27 o
  10   1  16       15.46       -6.65     29.97 o
  11   1  16        0.21      -17.33     33.16 o
   0   2  16       39.15       38.31     13.02 o
   1   2  16       39.57       40.18     13.58 o
   2   2  16      135.85      109.68     15.55 o
   3   2  16       42.68       58.45     13.58 o
   4   2  16        5.49       19.48     12.08 o
   5   2  16        7.68        0.00     29.78 o
   6   2  16       37.06       49.83     14.14 o
   7   2  16       30.31       51.61     14.05 o
   8   2  16       14.30      -21.64     32.03 o
   9   2  16        0.16       16.39     13.49 o
  10   2  16        0.62      -31.10     31.10 o
   1   3  16       24.59       38.21     12.27 o
   2   3  16        2.79        8.34     13.21 o
   3   3  16       32.84       28.66     14.24 o
   4   3  16        0.77       -2.90     33.81 o
   5   3  16        0.32       -8.15     13.77 o
   6   3  16      267.16      265.06     20.14 o
   7   3  16       70.12       65.94     16.20 o
   8   3  16       57.41       74.27     15.27 o
   9   3  16       50.50       37.09     16.20 o
   0   4  16       12.30       -3.00     29.22 o
   1   4  16       19.06      -24.07     32.69 o
   2   4  16        0.43      -27.26     32.78 o
   3   4  16      102.21       79.24     16.48 o
   4   4  16        2.53        0.75     13.86 o
   5   4  16       42.43       59.57     14.99 o
   6   4  16        1.50        7.59     14.52 o
   7   4  16        4.13      -10.12     31.38 o
   1   5  16       25.03       19.20     16.30 o
   2   5  16       12.55       -6.18     16.39 o
   3   5  16       26.22       32.03     15.17 o
   4   5  16       17.05       13.77     29.88 o
   1   1  17        1.37        4.31     12.55 o
   2   1  17       14.37        8.15     12.64 o
   3   1  17       10.65        1.31     13.21 o
   4   1  17        6.08        8.43     24.26 o
   5   1  17       19.90       11.90     13.30 o
   6   1  17       13.59       15.74     13.49 o
   7   1  17       15.97        2.15     14.52 o
   8   1  17        1.59        6.37     27.35 o
   9   1  17        2.51        2.25     13.58 o
  10   1  17        4.13      -32.03     32.03 o
   0   2  17       56.78      -22.39     33.34 o
   1   2  17        0.50       -5.62     28.10 o
   2   2  17        0.92       -2.81     27.54 o
   3   2  17        0.00        8.62     23.79 o
   4   2  17       12.78       26.32     13.49 o
   5   2  17        0.37       -0.66     13.86 o
   6   2  17       51.72       28.47     15.17 o
   7   2  17        0.66       -9.55     29.69 o
   8   2  17       16.97        0.00     27.91 o
   9   2  17        7.61       10.30     13.58 o
   1   3  17        0.56       15.74     13.21 o
   2   3  17        0.52      -28.66     28.66 o
   3   3  17        9.79       -9.09     29.13 o
   4   3  17        2.33      -12.36     24.26 o
   5   3  17        2.31       -7.96     12.83 o
   6   3  17      227.98      212.89     20.14 o
   7   3  17       31.92       33.06     15.17 o
   8   3  17       55.73       36.25     16.67 o
   0   4  17       53.78       40.56     16.48 o
   1   4  17        0.43        0.00     27.16 o
   2   4  17        4.75        5.99     13.67 o
   3   4  17        0.38      -34.09     34.09 o
   4   4  17        3.22       19.11     15.27 o
   5   4  17        1.08      -36.25     36.25 o
   6   4  17        8.75       13.86     32.50 o
   0   0  18     1199.62     1056.98     30.72 o
   1   0  18       24.09       24.45     14.05 o
   2   0  18       30.46       45.61     12.93 o
   3   0  18        2.64        4.12     13.02 o
   4   0  18       18.82       -3.00     28.29 o
   5   0  18        3.00       15.55     13.02 o
   6   0  18        9.62       53.11     12.64 o
   7   0  18        4.01      -13.02     31.19 o
   8   0  18        2.78        1.59     14.42 o
   1   1  18        1.32        0.00     13.58 o
   2   1  18       27.46       -2.90     32.69 o
   3   1  18       51.69       34.19     14.52 o
   4   1  18        8.31        9.09     27.16 o
   5   1  18        8.26        9.27     33.34 o
   6   1  18       26.74       28.57     14.52 o
   7   1  18       39.57       49.08     16.20 o
   8   1  18       26.23       27.35     15.64 o
   0   2  18      392.12      380.17     21.26 o
   1   2  18        0.01        0.00     28.66 o
   2   2  18       32.85       -9.09     32.88 o
   3   2  18       17.53       15.36     31.85 o
   4   2  18       17.81       30.35     13.39 o
   5   2  18        0.83      -19.20     26.04 o
   6   2  18        5.35        6.56     32.59 o
   7   2  18       15.65      -10.21     33.72 o
   1   3  18        2.73      -19.01     29.13 o
   2   3  18        5.01       -8.15     14.99 o
   3   3  18        0.09       -3.00     14.52 o
   4   3  18        2.28       -5.34     15.83 o
   5   3  18       14.28       41.12     14.24 o
   6   3  18       35.03       84.30     15.17 o
   0   4  18       39.09      -27.26     37.00 o
   1   4  18        0.86      -13.67     31.66 o
   2   4  18       14.30      -36.34     36.34 o
   1   1  19        0.00      -31.38     31.38 o
   2   1  19        4.96        9.46     14.14 o
   3   1  19        2.47       -6.37     28.85 o
   4   1  19        1.29      -29.13     30.25 o
   5   1  19        0.98        6.65     21.92 o
   6   1  19        7.16       16.95     35.12 o
   0   2  19       42.55       -6.46     31.38 o
   1   2  19       10.79      -25.94     33.34 o
   2   2  19        0.15       21.82     13.96 o
   3   2  19        3.85      -13.21     29.50 o
   4   2  19        3.29        6.74     32.22 o
   5   2  19        7.06      -10.30     30.81 o
   1   3  19        5.51       10.21     32.78 o
   2   3  19        0.11        9.46     15.74 o
   3   3  19        0.26       -3.47     29.13 o
   0   0  20       23.54       -0.75     14.70 o
   1   0  20       29.94       32.97     14.70 o
   2   0  20       52.08       42.71     16.58 o
   3   0  20        0.02       -2.34     14.33 o
   4   0  20        0.00        6.93     27.16 o
   1   1  20        4.63      -30.16     34.37 o
   2   1  20       18.16        0.00     15.27 o
   3   1  20       40.62       26.88     16.39 o
   0   2  20       26.49       30.44     15.08 o
   1   2  20        0.10      -10.40     27.63 o
 
